# Supplementary material for: A nuclease-mimetic platinum nanozyme induces concurrent DNA platination and oxidative cleavage to overcome cancer drug resistance
Source: Nat Commun. 2022 Nov 30;13:7361. doi: 10.1038/s41467-022-35022-w (PMC9712435; doi:10.1038/s41467-022-35022-w)
Supplement: Supplementary file 4 — Source Data [file 41467_2022_35022_MOESM4_ESM.xlsx]

## Sheet: Figure 2d 
A nuclease-mimetic platinum nanozyme induces concurrent DNA platination and oxidative cleavage to overcome cancer drug resistance
Fangyuan Li⊥, Heng Sun⊥, Jiafeng Ren⊥, Bo Zhang⊥, Xi Hu, Chunyan Fang, Jiyoung Lee, Hongzhou Gu, Daishun Ling*
Raw data in graphs and charts
Figure 2d: chain scission										two-tailed Student’s t-test
pH 7.4					pH 6.0					p value
	1st	2nd	3rd			1st	2nd	3rd
time (h)	chain scission (%)				time (h)	chain scission (%)
0	0	0	0		0	0	0	0
12	7.83	6.12	9.9		12	41.56	45.12	43.94		＜0.001
24	15.6	11.45	14.13		24	54.45	59.12	57.08		＜0.001
36	17.45	12.82	17.12		36	63.76	66.93	64.48		＜0.001
48	19.3	16.72	19.79		48	71.23	77.34	75.13		＜0.001
60	20.1	17.45	21.1		60	74.96	79.22	76.56		＜0.001

## Sheet: Figure 2e
Figure 2e: XPS
B.E.(eV)	Raw	Intensity	Sum	Background	Peak	1	Peak	2
81.1	755	783.392	755.51	756.137	764.224	760.218	757.887	764.416
80.9	735	781.488	751.322	751.981	760.799	756.651	753.827	760.86
80.7	735	779.899	747.136	747.828	757.477	753.209	749.779	757.373
80.5	734	778.692	742.952	743.68	754.278	749.927	745.743	753.967
80.3	756	777.954	738.769	739.537	751.223	746.856	741.723	750.653
80.1	749	777.811	734.588	735.399	748.342	744.077	737.719	747.445
79.9	782	778.439	730.41	731.266	745.671	741.709	733.732	744.361
79.7	784	780.097	726.234	727.14	743.256	739.94	729.767	741.422
79.5	788	783.148	722.06	723.02	741.155	739.048	725.824	738.653
79.3	820	788.092	717.889	718.909	739.448	739.418	721.908	736.086
79.1	798	795.573	713.721	714.806	738.24	741.542	718.02	733.759
78.9	801	806.347	709.557	710.714	737.683	745.972	714.167	731.721
78.7	812	821.217	705.397	706.632	738.004	753.217	710.351	730.035
78.5	861	840.841	701.241	702.563	739.544	763.504	706.58	728.781
78.3	875	865.303	697.09	698.508	742.835	776.268	702.859	728.067
78.1	902	893.243	692.944	694.469	748.677	789.187	699.197	728.044
77.9	903	921.173	688.805	690.449	758.212	797.4	695.602	728.93
77.7	943	945.438	684.673	686.45	772.963	795.398	692.089	731.043
77.5	958	967.17	680.548	682.475	794.746	782.005	688.67	734.854
77.3	1002	993.449	676.433	678.529	825.443	761.715	685.363	741.046
77.1	1046	1032.22	672.328	674.617	866.466	740.074	682.19	750.574
76.9	1105	1087.8	668.236	670.744	917.607	720.322	679.179	764.693
76.7	1155	1158.6	664.157	666.917	974.621	703.536	676.366	784.936
76.5	1237	1234.48	660.095	663.146	1025.63	689.701	673.794	812.995
76.3	1269	1297.33	656.051	659.441	1051.31	678.373	671.523	850.469
76.1	1339	1333.16	652.03	655.817	1037.12	668.999	669.629	898.355
75.9	1346	1346.14	648.037	652.291	988.26	661.058	668.215	956.019
75.7	1372	1350.9	644.075	648.887	923.866	654.123	667.425	1019.22
75.5	1369	1353.22	640.152	645.635	860.335	647.876	667.467	1077.4
75.3	1336	1343.94	636.276	642.576	805.447	642.102	668.66	1113.48
75.1	1292	1309.85	632.459	639.764	761.093	636.657	671.522	1111.9
74.9	1250	1249.87	628.714	637.276	726.494	631.449	676.907	1071.53
74.7	1177	1178.05	625.061	635.216	699.919	626.418	686.189	1006.7
74.5	1096	1112.27	621.524	633.739	679.475	621.523	701.441	934.973
74.3	1082	1065.36	618.14	633.069	663.467	616.736	725.464	867.844
74.1	1074	1044.52	614.956	633.556	650.555	612.034	761.517	810.207
73.9	1070	1053.22	612.043	635.777	639.77	607.403	812.463	763.023
73.7	1103	1091.53	609.504	640.804	630.451	602.829	878.72	725.427
73.5	1139	1152.81	607.493	650.827	622.168	598.303	953.313	695.866
73.3	1193	1217.76	606.255	670.292	614.642	593.816	1014.23	672.639
73.1	1256	1259.74	606.198	707.026	607.687	589.362	1028.35	654.183
72.9	1300	1276.48	608.09	771.521	601.176	584.938	983.571	639.206
72.7	1321	1300.59	613.588	870.705	595.017	580.537	904.991	626.716
72.5	1342	1346.36	626.437	984.875	589.143	576.157	823.67	615.997
72.3	1322	1352.21	653.936	1030.45	583.5	571.794	754.847	606.556
72.1	1298	1274.3	706.252	950.625	578.05	567.447	701.686	598.058
71.9	1218	1195.86	787.403	826.667	572.758	563.114	662.414	590.274
71.7	1134	1145.1	860.46	727.081	567.6	558.792	633.85	583.047
71.5	1026	1041.25	838.137	661.634	562.554	554.481	612.862	576.264
71.3	909	897.659	745.312	621.429	557.604	550.178	596.924	569.841
71.1	824	784.325	663.983	596.331	552.735	545.884	584.259	563.714
70.9	729	711.122	612.207	579.357	547.937	541.597	573.723	557.834
70.7	653	665.491	581.971	566.71	543.199	537.316	564.619	552.159
70.5	604	635.487	563.639	556.548	538.513	533.041	556.521	546.659
70.3	589	613.823	551.142	547.955	533.874	528.771	549.162	541.307
70.1	572	596.876	541.57	540.421	529.275	524.506	542.362	536.08
69.9	560	582.902	533.642	533.633	524.711	520.245	535.999	530.963
69.7	542	570.967	526.74	527.385	520.179	515.987	529.979	525.939
69.5	521	560.504	520.521	521.539	515.674	511.733	524.234	520.996
69.3	509	551.136	514.774	515.995	511.194	507.482	518.711	516.125
69.1	500	542.606	509.363	510.684	506.736	503.234	513.371	511.315
68.9	513	534.732	504.197	505.556	502.298	498.988	508.181	506.56
68.7	494	527.378	499.215	500.572	497.877	494.745	503.116	501.854

## Sheet: Figure 2f
Figure 2f: ESR-BMPO
BMPO		BMPO+Pt
Magnetic field (G)	Intensity (a.u.)	Magnetic field (G)	Intensity (a.u.)
3459.91	2380.43	3459.32	14379.6
3460.01	2636.43	3459.42	8152.61
3460.01	1463.43	3459.52	6227.61
3460.01	687.43	3459.62	9370.61
3460.01	2742.43	3459.72	14366.6
3460.01	10865.4	3459.82	15409.6
3460.01	21100.4	3459.92	8406.61
3460.01	17180.4	3460.02	623.609
3460.01	12445.4	3460.12	-877.391
3460.01	12863.4	3460.22	249.609
3460.01	14323.4	3460.32	2419.61
3460.01	11591.4	3460.42	-8.391
3460.01	8486.43	3460.52	-4125.39
3460.01	7302.43	3460.62	-2490.39
3460.01	9456.43	3460.72	3548.61
3460.01	8314.43	3460.82	3928.61
3460.01	3350.43	3460.92	936.609
3460.01	7315.43	3461.02	201.609
3460.01	14380.4	3461.12	3284.61
3460.01	17671.4	3461.22	6240.61
3460.01	24164.4	3461.32	4181.61
3460.01	29191.4	3461.42	3196.61
3460.01	24781.4	3461.52	4228.61
3460.01	12147.4	3461.62	7414.61
3460.01	4705.43	3461.72	5364.61
3460.01	-3873.57	3461.82	7770.61
3460.01	-4238.57	3461.92	12357.6
3460.01	-5313.57	3462.02	22951.6
3460.01	375.43	3462.12	27373.6
3460.01	5952.43	3462.22	25524.6
3460.01	9816.43	3462.32	21218.6
3460.01	14359.4	3462.42	14719.6
3460.01	13870.4	3462.52	18251.6
3460.01	12221.4	3462.62	19035.6
3460.01	10086.4	3462.72	15436.6
3460.01	10960.4	3462.82	9071.61
3460.01	14457.4	3462.92	6320.61
3460.01	13489.4	3463.02	10144.6
3460.01	11720.4	3463.12	11765.6
3460.01	7804.43	3463.22	8935.61
3460.01	7312.43	3463.32	6518.61
3460.01	12082.4	3463.42	8103.61
3460.01	14112.4	3463.52	8387.61
3460.01	15583.4	3463.62	8519.61
3460.01	10280.4	3463.72	10348.6
3460.01	14343.4	3463.82	7192.61
3460.01	10742.4	3463.92	5463.61
3460.01	10853.4	3464.02	2215.61
3460.01	17669.4	3464.12	6108.61
3460.01	18802.4	3464.22	3180.61
3460.01	12759.4	3464.32	1571.61
3460.01	13785.4	3464.42	16.609
3460.01	17397.4	3464.52	4198.61
3460.01	24969.4	3464.62	-680.391
3460.01	32305.4	3464.72	4625.61
3460.01	33202.4	3464.82	7968.61
3460.01	26308.4	3464.92	6102.61
3460.01	16026.4	3465.02	4339.61
3460.01	5895.43	3465.12	10026.6
3460.01	7525.43	3465.22	4748.61
3460.01	16712.4	3465.32	4246.61
3460.01	12901.4	3465.42	6626.61
3460.01	11053.4	3465.52	9171.61
3460.01	7509.43	3465.62	7746.61
3460.01	3701.43	3465.72	5123.61
3460.01	2296.43	3465.82	2621.61
3460.01	1111.43	3465.92	1683.61
3460.01	-1991.57	3466.02	1204.61
3460.01	-3206.57	3466.12	139.609
3460.01	6101.43	3466.22	-126.391
3460.01	16289.4	3466.32	1960.61
3460.01	13827.4	3466.42	11141.6
3460.01	21352.4	3466.52	20197.6
3460.01	29631.4	3466.62	28874.6
3460.01	31987.4	3466.72	29129.6
3460.01	26514.4	3466.82	20435.6
3460.01	23280.4	3466.92	13396.6
3460.01	15038.4	3467.02	4756.61
3460.01	11829.4	3467.12	-1183.39
3460.01	16780.4	3467.22	-1781.39
3460.01	24748.4	3467.32	3130.61
3460.01	24073.4	3467.42	4192.61
3460.01	24566.4	3467.52	6540.61
3460.01	25486.4	3467.62	14325.6
3460.01	25265.4	3467.72	18303.6
3460.01	23008.4	3467.82	17270.6
3460.01	18859.4	3467.92	16218.6
3460.01	15506.4	3468.02	15570.6
3460.01	19329.4	3468.12	13185.6
3460.01	20020.4	3468.22	14622.6
3460.01	12862.4	3468.32	11860.6
3460.01	2272.43	3468.43	1557.61
3460.01	1123.43	3468.53	-7619.39
3460.01	-2444.57	3468.62	-5784.39
3460.01	-881.57	3468.72	-4505.39
3460.01	7858.43	3468.82	-7531.39
3460.01	19304.4	3468.93	-5899.39
3460.01	24260.4	3469.03	-2722.39
3460.01	20656.4	3469.12	11139.6
3460.01	15172.4	3469.22	18202.6
3460.01	10688.4	3469.32	16920.6
3460.01	15288.4	3469.43	9425.61
3460.01	12601.4	3469.53	6854.61
3460.01	14322.4	3469.63	11334.6
3460.01	14933.4	3469.73	16928.6
3460.01	17584.4	3469.83	13715.6
3460.01	20172.4	3469.93	15711.6
3460.01	20163.4	3470.03	15098.6
3460.01	21573.4	3470.13	15138.6
3460.01	22814.4	3470.23	10695.6
3460.01	23452.4	3470.33	13819.6
3460.01	20748.4	3470.43	18496.6
3460.01	22005.4	3470.53	14580.6
3460.01	15749.4	3470.63	10863.6
3460.01	12932.4	3470.73	13314.6
3460.01	10184.4	3470.83	16512.6
3460.01	6326.43	3470.93	17839.6
3460.01	10087.4	3471.03	20611.6
3460.01	14042.4	3471.13	23698.6
3460.01	12121.4	3471.23	15012.6
3460.01	13174.4	3471.33	12368.6
3460.01	15786.4	3471.43	8791.61
3460.01	17357.4	3471.53	10982.6
3460.01	17405.4	3471.63	11061.6
3460.01	22462.4	3471.73	7940.61
3460.01	24471.4	3471.83	11518.6
3460.01	21143.4	3471.93	16029.6
3460.01	20420.4	3472.03	11874.6
3460.01	16767.4	3472.13	13401.6
3460.01	16124.4	3472.23	13802.6
3460.01	16119.4	3472.33	15014.6
3460.01	13700.4	3472.43	11778.6
3460.01	17833.4	3472.53	14459.6
3460.01	24700.4	3472.63	13800.6
3460.01	27901.4	3472.73	7520.61
3460.01	23953.4	3472.83	5986.61
3460.01	19301.4	3472.93	8025.61
3460.01	13203.4	3473.03	5972.61
3460.01	17379.4	3473.13	11500.6
3460.01	13170.4	3473.23	11270.6
3460.01	13249.4	3473.33	8601.61
3460.01	13356.4	3473.43	9427.61
3460.01	15021.4	3473.53	15485.6
3460.01	17114.4	3473.63	19691.6
3460.01	23294.4	3473.73	15880.6
3460.01	24195.4	3473.83	10759.6
3460.01	22001.4	3473.93	10162.6
3460.01	17290.4	3474.03	8425.61
3460.01	14820.4	3474.13	919.609
3460.01	12575.4	3474.23	-23.391
3460.01	5304.43	3474.33	1436.61
3460.01	5794.43	3474.43	1853.61
3460.01	9935.43	3474.53	-3934.39
3460.01	12595.4	3474.63	-4681.39
3460.01	15897.4	3474.73	5249.61
3460.01	15222.4	3474.83	867.609
3460.01	13618.4	3474.93	-4406.39
3460.01	11812.4	3475.03	-6563.39
3460.01	13922.4	3475.13	-6886.39
3460.01	18539.4	3475.23	-2202.39
3460.01	25417.4	3475.33	483.609
3460.01	22902.4	3475.43	-821.391
3460.01	15327.4	3475.53	-1032.39
3460.01	15784.4	3475.63	2373.61
3460.01	16730.4	3475.73	4795.61
3460.01	13730.4	3475.83	1397.61
3460.01	4853.43	3475.93	-3995.39
3460.01	2818.43	3476.03	-6834.39
3460.01	7332.43	3476.13	-3706.39
3460.01	12140.4	3476.23	-2015.39
3460.01	15119.4	3476.33	-1921.39
3460.01	13179.4	3476.43	-865.391
3460.01	8868.43	3476.53	4013.61
3460.01	9190.43	3476.63	6691.61
3460.01	7986.43	3476.73	9532.61
3460.01	14214.4	3476.83	7671.61
3460.01	23221.4	3476.93	4511.61
3460.01	26513.4	3477.03	3581.61
3460.01	23305.4	3477.13	5558.61
3460.01	24012.4	3477.23	12980.6
3460.01	19126.4	3477.33	14245.6
3460.01	18779.4	3477.43	13837.6
3460.01	21548.4	3477.53	18935.6
3460.01	18321.4	3477.63	22380.6
3460.01	21646.4	3477.73	15069.6
3460.01	19917.4	3477.83	6194.61
3460.01	15820.4	3477.93	4245.61
3460.01	22514.4	3478.03	-655.391
3460.01	22478.4	3478.13	4221.61
3460.01	12238.4	3478.23	11039.6
3460.01	4533.43	3478.33	7188.61
3460.01	5781.43	3478.43	9362.61
3460.01	8896.43	3478.53	7324.61
3460.01	10726.4	3478.63	2527.61
3460.01	13323.4	3478.73	-2824.39
3460.01	13024.4	3478.83	-1035.39
3460.01	17717.4	3478.93	4378.61
3460.01	17859.4	3479.03	8375.61
3460.01	18852.4	3479.13	12840.6
3460.01	19072.4	3479.23	10606.6
3460.01	21765.4	3479.33	8611.61
3460.01	22885.4	3479.43	9436.61
3460.01	20668.4	3479.53	11440.6
3460.01	20770.4	3479.63	9413.61
3460.01	19877.4	3479.73	1076.61
3460.01	15162.4	3479.83	-1652.39
3460.01	12605.4	3479.93	-2955.39
3460.01	8938.43	3480.03	-2420.39
3460.01	6118.43	3480.13	519.609
3480.82	8726.43	3480.23	2648.61
3480.92	8236.43	3480.33	7262.61
3481.02	9787.43	3480.43	10355.6
3481.12	12754.4	3480.53	11648.6
3481.22	14545.4	3480.63	16315.6
3481.32	19211.4	3480.73	9465.61
3481.42	15879.4	3480.83	1743.61
3481.52	21272.4	3480.93	7081.61
3481.62	27669.4	3481.03	10484.6
3481.72	24094.4	3481.13	13535.6
3481.82	19881.4	3481.23	15448.6
3481.92	18342.4	3481.33	18260.6
3482.02	16045.4	3481.43	23386.6
3482.12	13541.4	3481.53	29382.6
3482.22	17405.4	3481.64	34523.6
3482.32	17952.4	3481.74	30544.6
3482.42	14464.4	3481.84	22192.6
3482.52	10221.4	3481.93	25690.6
3482.62	11538.4	3482.03	27480.6
3482.72	12205.4	3482.14	25676.6
3482.82	7475.43	3482.24	29484.6
3482.92	6172.43	3482.34	32143.6
3483.02	15281.4	3482.43	30076.6
3483.12	19478.4	3482.53	25627.6
3483.22	23218.4	3482.64	25063.6
3483.32	21507.4	3482.74	22755.6
3483.42	23608.4	3482.84	23368.6
3483.52	21270.4	3482.94	27415.6
3483.62	19768.4	3483.04	27976.6
3483.72	23928.4	3483.14	36539.6
3483.82	29299.4	3483.24	35965.6
3483.92	33536.4	3483.34	33169.6
3484.02	30302.4	3483.44	42794.6
3484.12	26080.4	3483.54	47965.6
3484.22	20128.4	3483.64	43638.6
3484.32	23232.4	3483.74	34979.6
3484.42	24634.4	3483.84	28538.6
3484.52	23467.4	3483.94	12297.6
3484.62	21369.4	3484.04	-1768.39
3484.72	17831.4	3484.14	-6448.39
3484.82	16158.4	3484.24	-14029.4
3484.92	10406.4	3484.34	-23156.4
3485.02	12334.4	3484.44	-31675.4
3485.12	20312.4	3484.54	-31227.4
3485.22	20195.4	3484.64	-25510.4
3485.32	19950.4	3484.74	-30677.4
3485.43	20410.4	3484.84	-37951.4
3485.53	14501.4	3484.94	-36814.4
3485.62	14065.4	3485.04	-33049.4
3485.72	9955.43	3485.14	-27891.4
3485.82	6997.43	3485.24	-22052.4
3485.93	9434.43	3485.34	-10352.4
3486.03	8380.43	3485.44	1551.61
3486.12	6851.43	3485.54	5916.61
3486.22	12472.4	3485.64	3738.61
3486.32	13241.4	3485.74	2199.61
3486.43	12907.4	3485.84	6575.61
3486.53	12831.4	3485.94	10465.6
3486.62	12959.4	3486.04	11418.6
3486.72	16733.4	3486.14	14113.6
3486.82	20086.4	3486.24	12610.6
3486.93	17023.4	3486.34	8514.61
3487.03	18773.4	3486.44	7385.61
3487.13	22849.4	3486.54	4297.61
3487.23	19431.4	3486.64	-912.391
3487.33	20644.4	3486.74	2351.61
3487.43	18527.4	3486.84	6686.61
3487.53	19616.4	3486.94	6977.61
3487.63	26519.4	3487.04	4811.61
3487.73	24480.4	3487.14	5645.61
3487.83	14826.4	3487.24	9207.61
3487.93	12025.4	3487.34	18594.6
3488.03	14413.4	3487.44	20207.6
3488.13	17439.4	3487.54	18367.6
3488.23	17369.4	3487.64	15059.6
3488.33	19881.4	3487.74	16104.6
3488.43	24041.4	3487.84	16291.6
3488.53	23975.4	3487.94	15134.6
3488.63	22216.4	3488.04	7568.61
3488.73	22311.4	3488.14	5255.61
3488.83	17891.4	3488.24	10107.6
3488.93	21536.4	3488.34	8182.61
3489.03	20656.4	3488.44	2087.61
3489.13	22561.4	3488.54	2067.61
3489.23	16838.4	3488.64	7693.61
3489.33	12247.4	3488.74	9897.61
3489.43	14240.4	3488.84	10164.6
3489.53	17699.4	3488.94	11910.6
3489.63	13263.4	3489.04	11851.6
3489.73	9103.43	3489.14	13068.6
3489.83	7826.43	3489.24	12392.6
3489.93	10499.4	3489.34	8180.61
3490.03	13016.4	3489.44	5299.61
3490.13	15159.4	3489.54	9758.61
3490.23	19566.4	3489.64	6370.61
3490.33	23290.4	3489.74	5210.61
3490.43	20666.4	3489.84	12019.6
3490.53	15063.4	3489.94	15319.6
3490.63	11553.4	3490.04	11692.6
3490.73	11091.4	3490.14	2244.61
3490.83	12340.4	3490.24	-2093.39
3490.93	12744.4	3490.34	5261.61
3491.03	13196.4	3490.44	12254.6
3491.13	17211.4	3490.54	16479.6
3491.23	19607.4	3490.64	16327.6
3491.33	19739.4	3490.74	12192.6
3491.43	15858.4	3490.84	12226.6
3491.53	17500.4	3490.94	11219.6
3491.63	16527.4	3491.04	18663.6
3491.73	18052.4	3491.14	16972.6
3491.83	20994.4	3491.24	15186.6
3491.93	22662.4	3491.34	8862.61
3492.03	23729.4	3491.44	14099.6
3492.13	20858.4	3491.54	17134.6
3492.23	13340.4	3491.64	13565.6
3492.33	11357.4	3491.74	9997.61
3492.43	9163.43	3491.84	10902.6
3492.53	5812.43	3491.94	14217.6
3492.63	8336.43	3492.04	14666.6
3492.73	10940.4	3492.14	9737.61
3492.83	8401.43	3492.24	7921.61
3492.93	6379.43	3492.34	7099.61
3493.03	11357.4	3492.44	4060.61
3493.13	13633.4	3492.54	6469.61
3493.23	13766.4	3492.64	5565.61
3493.33	9698.43	3492.74	9879.61
3493.43	9166.43	3492.84	13956.6
3493.53	13008.4	3492.94	14335.6
3493.63	20816.4	3493.04	16737.6
3493.73	20476.4	3493.14	20914.6
3493.83	17832.4	3493.24	21393.6
3493.93	12211.4	3493.34	12897.6
3494.03	11927.4	3493.44	9300.61
3494.13	16943.4	3493.54	15093.6
3494.23	16744.4	3493.64	16206.6
3494.33	12672.4	3493.74	15041.6
3494.43	11135.4	3493.84	12615.6
3494.53	13860.4	3493.94	5834.61
3494.63	15439.4	3494.04	6108.61
3494.73	14122.4	3494.14	6395.61
3494.83	12322.4	3494.24	12372.6
3494.93	13101.4	3494.34	11057.6
3495.03	8748.43	3494.44	2304.61
3495.13	4974.43	3494.54	563.609
3495.23	2540.43	3494.64	12775.6
3495.33	3611.43	3494.74	16960.6
3495.43	10765.4	3494.84	15903.6
3495.53	13479.4	3494.95	15547.6
3495.63	16071.4	3495.05	13566.6
3495.73	19436.4	3495.14	16636.6
3495.83	15089.4	3495.24	19917.6
3495.93	16147.4	3495.34	29932.6
3496.03	19806.4	3495.45	39046.6
3496.13	18805.4	3495.55	47354.6
3496.23	16146.4	3495.64	57725.6
3496.33	18422.4	3495.74	72632.6
3496.43	16093.4	3495.84	75600.6
3496.53	15920.4	3495.95	77759.6
3496.63	15165.4	3496.05	81713.6
3496.73	10573.4	3496.15	75696.6
3496.83	3541.43	3496.25	64869.6
3496.93	5327.43	3496.35	54300.6
3497.03	14613.4	3496.45	47274.6
3497.13	18896.4	3496.55	46811.6
3497.23	17281.4	3496.65	46757.6
3497.33	11499.4	3496.75	43747.6
3497.43	14224.4	3496.85	29260.6
3497.53	22042.4	3496.95	15526.6
3497.63	28181.4	3497.05	5973.61
3497.73	30052.4	3497.15	6884.61
3497.83	25509.4	3497.25	9517.61
3497.93	11827.4	3497.35	16230.6
3498.03	11613.4	3497.45	23946.6
3498.13	10108.4	3497.55	19439.6
3498.23	10966.4	3497.65	11000.6
3498.33	14276.4	3497.75	834.609
3498.43	12881.4	3497.85	-8058.39
3498.53	4163.43	3497.95	-16026.4
3498.64	4187.43	3498.05	-23102.4
3498.74	8823.43	3498.15	-25605.4
3498.84	17472.4	3498.25	-29282.4
3498.93	22437.4	3498.35	-43525.4
3499.03	19410.4	3498.45	-51689.4
3499.14	18896.4	3498.55	-59768.4
3499.24	17992.4	3498.65	-66007.4
3499.34	11468.4	3498.75	-66157.4
3499.43	7573.43	3498.85	-59886.4
3499.53	4661.43	3498.95	-54564.4
3499.64	9398.43	3499.05	-50048.4
3499.74	12872.4	3499.15	-44806.4
3499.84	18491.4	3499.25	-43866.4
3499.94	20680.4	3499.35	-45128.4
3500.04	19208.4	3499.45	-36841.4
3500.14	22780.4	3499.55	-29732.4
3500.24	14761.4	3499.65	-25832.4
3500.34	12823.4	3499.75	-19546.4
3500.44	14645.4	3499.85	-10381.4
3500.54	12082.4	3499.95	-131.391
3500.64	11878.4	3500.05	10066.6
3500.74	14499.4	3500.15	12387.6
3500.84	14910.4	3500.25	16617.6
3500.94	10840.4	3500.35	16753.6
3501.04	2034.43	3500.45	6425.61
3501.14	-609.57	3500.55	6931.61
3501.24	1854.43	3500.65	8144.61
3501.34	648.43	3500.75	8688.61
3501.44	3554.43	3500.85	6220.61
3501.54	10528.4	3500.95	185.609
3501.64	11963.4	3501.05	426.609
3501.74	15471.4	3501.15	-1327.39
3501.84	14404.4	3501.25	-1597.39
3501.94	7447.43	3501.35	2592.61
3502.04	2891.43	3501.45	14655.6
3502.14	4861.43	3501.55	12519.6
3502.24	11167.4	3501.65	10216.6
3502.34	9785.43	3501.75	13318.6
3502.44	8670.43	3501.85	13096.6
3502.54	6298.43	3501.95	15127.6
3502.64	6642.43	3502.05	10887.6
3502.74	8105.43	3502.15	4362.61
3502.84	9097.43	3502.25	180.609
3502.94	9813.43	3502.35	762.609
3503.04	13894.4	3502.45	8014.61
3503.14	17433.4	3502.55	7689.61
3503.24	15005.4	3502.65	9998.61
3503.34	16696.4	3502.75	15548.6
3503.44	18720.4	3502.85	17153.6
3503.54	14771.4	3502.95	15944.6
3503.64	15145.4	3503.05	17076.6
3503.74	16903.4	3503.15	17515.6
3503.84	18758.4	3503.25	16917.6
3503.94	19575.4	3503.35	12396.6
3504.04	15420.4	3503.45	10111.6
3504.14	7234.43	3503.55	12566.6
3504.24	12867.4	3503.65	19826.6
3504.34	12576.4	3503.75	24421.6
3504.44	17118.4	3503.85	20796.6
3504.54	22493.4	3503.95	9621.61
3504.64	23040.4	3504.05	7557.61
3504.74	23903.4	3504.15	4360.61
3504.84	16775.4	3504.25	887.609
3504.94	6892.43	3504.35	6906.61
3505.04	3370.43	3504.45	15171.6
3505.14	6240.43	3504.55	9937.61
3505.24	8427.43	3504.65	2074.61
3505.34	5831.43	3504.75	-4414.39
3505.44	6756.43	3504.85	-7782.39
3505.54	2635.43	3504.95	-6360.39
3505.64	-2636.57	3505.05	-5004.39
3505.74	-1746.57	3505.15	-7701.39
3505.84	-1435.57	3505.25	-8734.39
3505.94	1691.43	3505.35	-6520.39
3506.04	8551.43	3505.45	-3617.39
3506.14	12549.4	3505.55	138.609
3506.24	8517.43	3505.65	-164.391
3506.34	1870.43	3505.75	1925.61
3506.44	-2739.57	3505.85	1189.61
3506.54	1318.43	3505.95	-1629.39
3506.64	8293.43	3506.05	2114.61
3506.74	8606.43	3506.15	4880.61
3506.84	10325.4	3506.25	2047.61
3506.94	2562.43	3506.35	1842.61
3507.04	3571.43	3506.45	-3767.39
3507.14	1065.43	3506.55	-5393.39
3507.24	-4175.57	3506.65	-5374.39
3507.34	-7782.57	3506.75	739.609
3507.44	-5208.57	3506.85	1370.61
3507.54	-2801.57	3506.95	-959.391
3507.64	4753.43	3507.05	-4376.39
3507.74	12220.4	3507.15	318.609
3507.84	15050.4	3507.25	-5383.39
3507.94	14252.4	3507.35	-607.391
3508.04	12142.4	3507.45	5760.61
3508.14	4720.43	3507.55	5864.61
3508.24	2598.43	3507.65	9585.61
3508.34	10131.4	3507.75	8605.61
3508.44	12474.4	3507.85	4330.61
3508.54	15104.4	3507.95	-1603.39
3508.64	16586.4	3508.05	-781.391
3508.74	14740.4	3508.16	3523.61
3508.84	12729.4	3508.26	3350.61
3508.94	8757.43	3508.36	1319.61
3509.04	2687.43	3508.45	-1994.39
3509.14	-4674.57	3508.55	-9616.39
3509.24	-6396.57	3508.66	-13173.4
3509.34	-1643.57	3508.76	-7636.39
3509.44	127.43	3508.86	1532.61
3509.54	-1176.57	3508.95	3170.61
3509.64	-4051.57	3509.05	9623.61
3509.74	809.43	3509.16	17364.6
3509.84	3994.43	3509.26	22398.6
3509.94	9526.43	3509.36	26605.6
3510.04	4238.43	3509.46	30004.6
3510.14	-1614.57	3509.56	34030.6
3510.24	-6911.57	3509.66	44447.6
3510.34	-10769.6	3509.76	51089.6
3510.44	-6502.57	3509.86	56205.6
3510.54	-3396.57	3509.96	61260.6
3510.64	988.43	3510.06	66926.6
3510.74	1948.43	3510.16	66679.6
3510.84	3433.43	3510.26	69244.6
3510.94	1994.43	3510.36	68293.6
3511.04	882.43	3510.46	60266.6
3511.14	-2048.57	3510.56	50699.6
3511.24	1126.43	3510.66	48713.6
3511.34	-799.57	3510.76	47828.6
3511.44	-11325.6	3510.86	48759.6
3511.54	-14380.6	3510.96	46048.6
3511.64	-12633.6	3511.06	39549.6
3511.74	-14917.6	3511.16	30827.6
3511.84	-15148.6	3511.26	18085.6
3511.95	-10930.6	3511.36	6308.61
3512.05	-7595.57	3511.46	4871.61
3512.14	-6409.57	3511.56	7294.61
3512.24	-6002.57	3511.66	9617.61
3512.34	-5761.57	3511.76	1750.61
3512.45	-5374.57	3511.86	-2272.39
3512.55	2297.43	3511.96	-7449.39
3512.64	-4596.57	3512.06	-13511.4
3512.74	-11281.6	3512.16	-18364.4
3512.84	-11507.6	3512.26	-31412.4
3512.95	-8036.57	3512.36	-37757.4
3513.05	-3348.57	3512.46	-44566.4
3513.15	913.43	3512.56	-52032.4
3513.25	-621.57	3512.66	-64243.4
3513.35	-10727.6	3512.76	-74993.4
3513.45	-12198.6	3512.86	-83454.4
3513.55	-11497.6	3512.96	-86329.4
3513.65	-9745.57	3513.06	-83668.4
3513.75	-16767.6	3513.16	-69574.4
3513.85	-11526.6	3513.26	-66315.4
3513.95	-5818.57	3513.36	-62580.4
3514.05	-2548.57	3513.46	-60480.4
3514.15	-5669.57	3513.56	-54969.4
3514.25	-3357.57	3513.66	-43010.4
3514.35	-704.57	3513.76	-30224.4
3514.45	-692.57	3513.86	-21816.4
3514.55	1682.43	3513.96	-22189.4
3514.65	9271.43	3514.06	-19076.4
3514.75	9785.43	3514.16	-15984.4
3514.85	745.43	3514.26	-18754.4
3514.95	-9111.57	3514.36	-14639.4
3515.05	-10772.6	3514.46	-14320.4
3515.15	-1609.57	3514.56	-9646.39
3515.25	1149.43	3514.66	-9630.39
3515.35	1356.43	3514.76	-10773.4
3515.45	1603.43	3514.86	-6213.39
3515.55	852.43	3514.96	-1726.39
3515.65	-876.57	3515.06	-10885.4
3515.75	-1342.57	3515.16	-7405.39
3515.85	-2905.57	3515.26	-2602.39
3515.95	-9059.57	3515.36	-5375.39
3516.05	-10071.6	3515.46	-16277.4
3516.15	-9895.57	3515.56	-15065.4
3516.25	-9420.57	3515.66	-14208.4
3516.35	-12685.6	3515.76	-5736.39
3516.45	-8188.57	3515.86	-379.391
3516.55	-940.57	3515.96	-251.391
3516.65	-5749.57	3516.06	-3535.39
3516.75	-12325.6	3516.16	-4504.39
3516.85	-16208.6	3516.26	3556.61
3516.95	-10547.6	3516.36	-4388.39
3517.05	-10754.6	3516.46	-1771.39
3517.15	-11281.6	3516.56	-2563.39
3517.25	-8580.57	3516.66	1803.61
3517.35	-3997.57	3516.76	1344.61
3517.45	-4237.57	3516.86	-3126.39
3517.55	-6890.57	3516.96	-1924.39
3517.65	-9981.57	3517.06	-1150.39
3517.75	-4130.57	3517.16	744.609
3517.85	-2288.57	3517.26	65.609
3517.95	1339.43	3517.36	-2990.39
3518.05	2407.43	3517.46	-4473.39
3518.15	-1868.57	3517.56	-1531.39
3518.25	-5388.57	3517.66	3170.61
3518.35	-6125.57	3517.76	4577.61
3518.45	-9646.57	3517.86	2803.61
3518.55	-14327.6	3517.96	5038.61
3518.65	-12177.6	3518.06	6663.61
3518.75	-11580.6	3518.16	3803.61
3518.85	-15743.6	3518.26	7585.61
3518.95	-11182.6	3518.36	4204.61
3519.05	-10927.6	3518.46	3198.61
3519.15	-13505.6	3518.56	-2654.39
3519.25	-10040.6	3518.66	-5938.39
3519.35	-15335.6	3518.76	-7960.39
3519.45	-18143.6	3518.86	-3136.39
3519.55	-16900.6	3518.96	-255.391
3519.65	-12885.6	3519.06	-3654.39
3519.75	-11069.6	3519.16	-4489.39
3519.85	-15168.6	3519.26	-4858.39
3519.95	-14283.6	3519.36	-8494.39
3520.05	-7532.57	3519.46	-8769.39
3520.15	-9545.57	3519.56	-4426.39
3520.25	-12289.6	3519.66	2479.61
3520.35	-11384.6	3519.76	5605.61
3520.45	-7717.57	3519.86	6378.61
3520.55	1514.43	3519.96	4390.61
3520.65	2585.43	3520.06	1534.61
3520.75	-8129.57	3520.16	-2356.39
3520.85	-14409.6	3520.26	-5730.39
3520.95	-16307.6	3520.36	-11578.4
3521.05	-12080.6	3520.46	-10414.4
3521.15	-5900.57	3520.56	-15633.4
3521.25	-4308.57	3520.66	-18089.4
3521.35	-5101.57	3520.76	-14271.4
3521.45	-3122.57	3520.86	-9607.39
3521.55	-5351.57	3520.96	-7745.39
3521.65	-10371.6	3521.06	-9743.39
3521.75	-16099.6	3521.16	-10866.4
3521.85	-17684.6	3521.26	-15131.4
3521.95	-17170.6	3521.36	-13509.4
3522.05	-9610.57	3521.47	-4419.39
3522.15	-10453.6	3521.57	-8725.39
3522.25	-14183.6	3521.66	-11399.4
3522.35	-13016.6	3521.76	-12838.4
3522.45	-10049.6	3521.86	-17328.4
3522.55	-9814.57	3521.97	-19226.4
3522.65	-12331.6	3522.07	-12963.4
3522.75	-10713.6	3522.16	-8569.39
3522.85	-10248.6	3522.26	-4646.39
3522.95	-10945.6	3522.36	-6799.39
3523.05	-13627.6	3522.47	-6797.39
3523.15	-9454.57	3522.57	-5495.39
3523.25	-10894.6	3522.67	-5620.39
3523.35	-8707.57	3522.77	-10821.4
3523.45	-5233.57	3522.87	-14576.4
3523.55	-1945.57	3522.97	-13699.4
3523.65	-6041.57	3523.07	-10869.4
3523.75	-8779.57	3523.17	-14723.4
3523.85	-7654.57	3523.27	-13479.4
3523.95	-6639.57	3523.37	-9614.39
3524.05	-11904.6	3523.47	-3881.39
3524.15	-15595.6	3523.57	6902.61
3524.25	-17607.6	3523.67	17959.6
3524.35	-22405.6	3523.77	27086.6
3524.45	-18174.6	3523.87	35343.6
3524.55	-16215.6	3523.97	43052.6
3524.65	-17094.6	3524.07	46990.6
3524.75	-12513.6	3524.17	46393.6
3524.85	-19832.6	3524.27	48109.6
3524.95	-26914.6	3524.37	53888.6
3525.05	-23799.6	3524.47	54084.6
3525.16	-23060.6	3524.57	41688.6
3525.26	-24829.6	3524.67	36591.6
3525.36	-27315.6	3524.77	24377.6
3525.45	-31210.6	3524.87	11846.6
3525.55	-27760.6	3524.97	2825.61
3525.66	-25859.6	3525.07	-3689.39
3525.76	-31631.6	3525.17	-4961.39
3525.86	-27350.6	3525.27	-10796.4
3525.95	-22144.6	3525.37	-14714.4
3526.05	-17534.6	3525.47	-22819.4
3526.16	-15721.6	3525.57	-24232.4
3526.26	-9289.57	3525.67	-23026.4
3526.36	-6007.57	3525.77	-21154.4
3526.46	-4285.57	3525.87	-17125.4
3526.56	-8686.57	3525.97	-18507.4
3526.66	-18204.6	3526.07	-17313.4
3526.76	-10027.6	3526.17	-18354.4
3526.86	-2715.57	3526.27	-18779.4
3526.96	1371.43	3526.37	-18674.4
3527.06	2831.43	3526.47	-24395.4
3527.16	-6484.57	3526.57	-26639.4
3527.26	-9203.57	3526.67	-31713.4
3527.36	-12003.6	3526.77	-30121.4
3527.46	-10898.6	3526.87	-33646.4
3527.56	-10335.6	3526.97	-38587.4
3527.66	-7255.57	3527.07	-39180.4
3527.76	-13371.6	3527.17	-40392.4
3527.86	-11662.6	3527.27	-37076.4
3527.96	-13572.6	3527.37	-32224.4
3528.06	-16244.6	3527.47	-23875.4
3528.16	-12223.6	3527.57	-16869.4
3528.26	-13564.6	3527.67	-12912.4
3528.36	-13365.6	3527.77	-10440.4
3528.46	-14963.6	3527.87	-4897.39
3528.56	-13482.6	3527.97	-6692.39
3528.66	-12650.6	3528.07	-15008.4
3528.76	-10926.6	3528.17	-11706.4
3528.86	-8393.57	3528.27	-7766.39
3528.96	-7589.57	3528.37	-10939.4
3529.06	-7552.57	3528.47	-9662.39
3529.16	-4418.57	3528.57	-5798.39
3529.26	-3984.57	3528.67	-6229.39
3529.36	-5524.57	3528.77	-1064.39
3529.46	-10875.6	3528.87	853.609
3529.56	-8208.57	3528.97	1613.61
3529.66	-5145.57	3529.07	-5290.39
3529.76	-635.57	3529.17	-10073.4
3529.86	-3868.57	3529.27	-12284.4
3529.96	-8211.57	3529.37	-5569.39
3530.06	-2255.57	3529.47	-48.391
3530.16	-3789.57	3529.57	-214.391
3530.26	-11415.6	3529.67	-2561.39
3530.36	-10566.6	3529.77	-4390.39
3530.46	-7833.57	3529.87	-4451.39
3530.56	-7532.57	3529.97	-6330.39
3530.66	-2398.57	3530.07	-5819.39
3530.76	-88.57	3530.17	-6163.39
3530.86	-7265.57	3530.27	-9281.39
3530.96	-13571.6	3530.37	-12246.4
3531.06	-16712.6	3530.47	-18261.4
3531.16	-14051.6	3530.57	-23170.4
3531.26	-13704.6	3530.67	-19245.4
3531.36	-18507.6	3530.77	-15265.4
3531.46	-21206.6	3530.87	-15189.4
3531.56	-21956.6	3530.97	-15834.4
3531.66	-16827.6	3531.07	-11290.4
3531.76	-20065.6	3531.17	-9913.39
3531.86	-25901.6	3531.27	-10494.4
3531.96	-24636.6	3531.37	-15711.4
3532.06	-22161.6	3531.47	-24257.4
3532.16	-26444.6	3531.57	-18757.4
3532.26	-24471.6	3531.67	-13908.4
3532.36	-22883.6	3531.77	-16097.4
3532.46	-22933.6	3531.87	-17345.4
3532.56	-18322.6	3531.97	-16808.4
3532.66	-13971.6	3532.07	-15042.4
3532.76	-12371.6	3532.17	-12702.4
3532.86	-7705.57	3532.27	-10912.4
3532.96	-2730.57	3532.37	-11820.4
3533.06	-109.57	3532.47	-16948.4
3533.16	-3373.57	3532.57	-13011.4
3533.26	-7635.57	3532.67	-8443.39
3533.36	-8530.57	3532.77	-5663.39
3533.46	-10218.6	3532.87	-3244.39
3533.56	-13431.6	3532.97	-2332.39
3533.66	-17800.6	3533.07	-1317.39
3533.76	-20578.6	3533.17	-4253.39
3533.86	-14594.6	3533.27	-8333.39
3533.96	-10776.6	3533.37	-4984.39
3534.06	-10428.6	3533.47	-1166.39
3534.16	-13004.6	3533.57	-250.391
3534.26	-24299.6	3533.67	-3675.39
3534.36	-28508.6	3533.77	-3786.39
3534.46	-26808.6	3533.87	-6125.39
3534.56	-25398.6	3533.97	-9713.39
3534.66	-23779.6	3534.07	-6146.39
3534.76	-17851.6	3534.18	-9970.39
3534.86	-15351.6	3534.27	-16341.4
3534.96	-15721.6	3534.38	-18018.4
3535.06	-13386.6	3534.47	-11754.4
3535.16	-16024.6	3534.57	-5582.39
3535.26	-17597.6	3534.68	-4361.39
3535.36	-19787.6	3534.78	1757.61
3535.46	-17120.6	3534.88	9996.61
3535.56	-20027.6	3534.97	-628.391
3535.66	-13789.6	3535.07	-11480.4
3535.76	-8549.57	3535.18	-13477.4
3535.86	-6902.57	3535.28	-13984.4
3535.96	-12408.6	3535.38	-14728.4
3536.06	-10928.6	3535.47	-15662.4
3536.16	-8597.57	3535.57	-14287.4
3536.26	-6675.57	3535.68	-10911.4
3536.36	-5674.57	3535.78	-3815.39
3536.46	-8919.57	3535.88	604.609
3536.56	-7819.57	3535.98	2699.61
3536.66	-12934.6	3536.08	-1229.39
3536.76	-19071.6	3536.18	-292.391
3536.86	-21742.6	3536.28	-3901.39
3536.96	-29728.6	3536.38	-5946.39
3537.06	-30522.6	3536.48	-10045.4
3537.16	-30469.6	3536.58	-8652.39
3537.26	-26334.6	3536.68	-6676.39
3537.36	-18328.6	3536.78	-6335.39
3537.46	-11389.6	3536.88	-15774.4
3537.56	-8500.57	3536.98	-15072.4
3537.66	-14768.6	3537.08	-12905.4
3537.76	-20381.6	3537.18	-10986.4
3537.86	-24151.6	3537.28	-6546.39
3537.96	-31395.6	3537.38	4206.61
3538.06	-22758.6	3537.48	7271.61
3538.16	-16886.6	3537.58	4544.61
3538.26	-17027.6	3537.68	-2063.39
3538.36	-16030.6	3537.78	-8280.39
3538.47	-18751.6	3537.88	-10361.4
3538.57	-17533.6	3537.98	-10414.4
3538.66	-8670.57	3538.08	-8282.39
3538.76	-8819.57	3538.18	-1710.39
3538.86	-12835.6	3538.28	-533.391
3538.97	-12182.6	3538.38	726.609
3539.07	-12609.6	3538.48	-1626.39
3539.16	-8400.57	3538.58	-12996.4
3539.26	-8939.57	3538.68	-15151.4
3539.36	-10176.6	3538.78	-14583.4
3539.47	-11508.6	3538.88	-16984.4
3539.57	-20972.6	3538.98	-15073.4
3539.67	-20732.6	3539.08	-11986.4
3539.77	-21970.6	3539.18	-10287.4
3539.87	-17353.6	3539.28	258.609
3539.97	-16358.6	3539.38	7188.61
3540.07	-20868.6	3539.48	5741.61
3540.17	-19203.6	3539.58	3829.61
3540.27	-17619.6	3539.68	-8170.39
3540.37	-15424.6	3539.78	-11824.4
3540.47	-17990.6	3539.88	-12844.4
3540.57	-15807.6	3539.98	-11353.4
3540.67	-16022.6	3540.08	-11041.4
3540.77	-22348.6	3540.18	-10193.4
3540.87	-31512.6	3540.28	-5141.39
3540.97	-23157.6	3540.38	-2880.39
3541.07	-15003.6	3540.48	-1046.39
3541.17	-8457.57	3540.58	1053.61
3541.27	-11371.6	3540.68	1880.61
3541.37	-21527.6	3540.78	3593.61
3541.47	-22657.6	3540.88	-876.391
3541.57	-19360.6	3540.98	-3185.39
3541.67	-21475.6	3541.08	1836.61
3541.77	-22197.6	3541.18	-252.391
3541.87	-20280.6	3541.28	-2277.39
3541.97	-16500.6	3541.38	-2827.39
3542.07	-21014.6	3541.48	-999.391
3542.17	-25790.6	3541.58	-2054.39
3542.27	-30573.6	3541.68	-8322.39
3542.37	-31116.6	3541.78	-11727.4
3542.47	-27464.6	3541.88	-10887.4
3542.57	-25297.6	3541.98	-2908.39
3542.67	-25483.6	3542.08	-5141.39
3542.77	-23396.6	3542.18	-13413.4
3542.87	-18415.6	3542.28	-16395.4
3542.97	-13669.6	3542.38	-17139.4
3543.07	-15893.6	3542.48	-17419.4
3543.17	-14800.6	3542.58	-22734.4
3543.27	-16281.6	3542.68	-23513.4
3543.37	-14910.6	3542.78	-20101.4
3543.47	-19357.6	3542.88	-18356.4
3543.57	-25208.6	3542.98	-22228.4
3543.67	-24216.6	3543.08	-24799.4
3543.77	-19145.6	3543.18	-17363.4
3543.87	-19269.6	3543.28	-12651.4
3543.97	-21610.6	3543.38	-13606.4
3544.07	-19400.6	3543.48	-14133.4
3544.17	-16130.6	3543.58	-13725.4
3544.27	-17101.6	3543.68	-11075.4
3544.37	-23098.6	3543.78	-5056.39
3544.47	-23686.6	3543.88	-3144.39
3544.57	-18388.6	3543.98	-8745.39
3544.67	-15009.6	3544.08	-14214.4
3544.77	-15596.6	3544.18	-15412.4
3544.87	-16855.6	3544.28	-16695.4
3544.97	-14313.6	3544.38	-17168.4
3545.07	-11094.6	3544.48	-15811.4
3545.17	-10316.6	3544.58	-11550.4
3545.27	-11165.6	3544.68	-2854.39
3545.37	-10077.6	3544.78	-475.391
3545.47	-12031.6	3544.88	-595.391
3545.57	-11618.6	3544.98	-4318.39
3545.67	-11646.6	3545.08	-3129.39
3545.77	-13918.6	3545.18	-1537.39
3545.87	-20959.6	3545.28	2316.61
3545.97	-17427.6	3545.38	2196.61
3546.07	-15253.6	3545.48	-2147.39
3546.17	-10564.6	3545.58	-5027.39
3546.27	-1377.57	3545.68	-3238.39
3546.37	-2918.57	3545.78	-6667.39
3546.47	-5907.57	3545.88	-10047.4
3546.57	-6604.57	3545.98	-11183.4
3546.67	-4712.57	3546.08	-15673.4
3546.77	-7663.57	3546.18	-15080.4
3546.87	-10731.6	3546.28	-12969.4
3546.97	-11439.6	3546.38	-10065.4
3547.07	-4496.57	3546.48	-8438.39
3547.17	-7497.57	3546.58	-4948.39
3547.27	-5924.57	3546.68	-4656.39
3547.37	-7318.57	3546.78	-8637.39
3547.47	-9551.57	3546.88	-16269.4
3547.57	-8885.57	3546.98	-21923.4
3547.67	-5136.57	3547.08	-16040.4
3547.77	-10817.6	3547.18	-12080.4
3547.87	-15133.6	3547.28	-7855.39
3547.97	-19189.6	3547.39	-5962.39
3548.07	-24549.6	3547.49	-9906.39
3548.17	-23406.6	3547.58	-13383.4
3548.27	-19493.6	3547.68	-14034.4
3548.37	-16233.6	3547.78	-12101.4
3548.47	-13121.6	3547.89	-14269.4
3548.57	-6915.57	3547.99	-16869.4
3548.67	-9368.57	3548.09	-21697.4
3548.77	-11133.6	3548.18	-24252.4
3548.87	-8699.57	3548.28	-19249.4
3548.97	-11055.6	3548.39	-10942.4
3549.07	-17202.6	3548.49	-6347.39
3549.17	-17937.6	3548.59	-7497.39
3549.27	-20527.6	3548.68	-17127.4
3549.37	-17622.6	3548.78	-26070.4
3549.47	-13275.6	3548.89	-31713.4
3549.57	-10712.6	3548.99	-33851.4
3549.67	-10489.6	3549.09	-22140.4
3549.77	-12654.6	3549.19	-7820.39
3549.87	-16006.6	3549.29	-4846.39
3549.97	-15442.6	3549.39	-7761.39
3550.07	-11763.6	3549.49	-5697.39
3550.17	-17073.6	3549.59	-4824.39
3550.27	-18412.6	3549.69	-4947.39
3550.37	-10886.6	3549.79	-1560.39
3550.47	-5618.57	3549.89	-5696.39
3550.57	-10172.6	3549.99	-11919.4
3550.67	-14764.6	3550.09	-14462.4
3550.77	-8536.57	3550.19	-13466.4
3550.87	-10597.6	3550.29	-15962.4
3550.97	-14246.6	3550.39	-23124.4
3551.07	-15664.6	3550.49	-18554.4
3551.17	-13886.6	3550.59	-8859.39
3551.27	-20495.6	3550.69	-2098.39
3551.37	-18977.6	3550.79	-1645.39
3551.47	-16588.6	3550.89	-5466.39
3551.57	-16538.6	3550.99	-7426.39
3551.68	-17068.6	3551.09	-6587.39
3551.78	-12948.6	3551.19	-1705.39
3551.88	-14016.6	3551.29	2091.61
3551.97	-13682.6	3551.39	-7.391
3552.07	-19165.6	3551.49	-2310.39
3552.18	-18292.6	3551.59	-6940.39
3552.28	-12617.6	3551.69	-6202.39
3552.38	-9948.57	3551.79	-8221.39
3552.47	-6327.57	3551.89	-11063.4
3552.57	-12231.6	3551.99	-11117.4
3552.68	-20349.6	3552.09	-11871.4
3552.78	-21592.6	3552.19	-11424.4
3552.88	-25484.6	3552.29	-16488.4
3552.98	-24946.6	3552.39	-19424.4
3553.08	-24250.6	3552.49	-21959.4
3553.18	-20602.6	3552.59	-22164.4
3553.28	-16175.6	3552.69	-20394.4
3553.38	-21959.6	3552.79	-20539.4
3553.48	-26304.6	3552.89	-21022.4
3553.58	-26055.6	3552.99	-16482.4
3553.68	-23949.6	3553.09	-9266.39
3553.78	-23041.6	3553.19	-8134.39
3553.88	-20449.6	3553.29	-7075.39
3553.98	-21258.6	3553.39	-9366.39
3554.08	-17734.6	3553.49	-13383.4
3554.18	-16561.6	3553.59	-24723.4
3554.28	-12400.6	3553.69	-24117.4
3554.38	-5948.57	3553.79	-19990.4
3554.48	-10815.6	3553.89	-19677.4
3554.58	-20168.6	3553.99	-18149.4
3554.68	-14748.6	3554.09	-19823.4
3554.78	-4130.57	3554.19	-10800.4
3554.88	-3893.57	3554.29	-4784.39
3554.98	-11832.6	3554.39	-4749.39
3555.08	-17657.6	3554.49	-9515.39
3555.18	-19568.6	3554.59	-12451.4
3555.28	-18736.6	3554.69	-9990.39
3555.38	-6410.57	3554.79	-10579.4
3555.48	-3444.57	3554.89	-10268.4
3555.58	-6847.57	3554.99	-7130.39
3555.68	-11476.6	3555.09	-5241.39
3555.78	-15244.6	3555.19	-8459.39
3555.88	-10584.6	3555.29	-11760.4
3555.98	-12576.6	3555.39	-14786.4
3556.08	-21480.6	3555.49	-11955.4
3556.18	-24534.6	3555.59	-9276.39
3556.28	-23783.6	3555.69	-13766.4
3556.38	-21315.6	3555.79	-17029.4
3556.48	-18971.6	3555.89	-14877.4
3556.58	-19843.6	3555.99	-11798.4
3556.68	-20913.6	3556.09	-5646.39
3556.78	-21120.6	3556.19	-1092.39
3556.88	-17639.6	3556.29	-2241.39
3556.98	-16939.6	3556.39	-1949.39
3557.08	-18326.6	3556.49	-4101.39
3557.18	-22268.6	3556.59	-9296.39
3557.28	-24610.6	3556.69	-8400.39
3557.38	-24117.6	3556.79	-4343.39
3557.48	-18767.6	3556.89	-11618.4
3557.58	-17595.6	3556.99	-19967.4
3557.68	-22708.6	3557.09	-16678.4
3557.78	-28454.6	3557.19	-12748.4
3557.88	-30416.6	3557.29	-13267.4
3557.98	-35430.6	3557.39	-14231.4
3558.08	-32312.6	3557.49	-16271.4
3558.18	-32981.6	3557.59	-17770.4
3558.28	-31073.6	3557.69	-13820.4
3558.38	-23235.6	3557.79	-6966.39
3558.48	-22232.6	3557.89	-4613.39
3558.58	-26829.6	3557.99	-6719.39
3558.68	-34045.6	3558.09	-11432.4
3558.78	-40724.6	3558.19	-14235.4
3558.88	-44007.6	3558.29	-15403.4
3558.98	-36882.6	3558.39	-16266.4
3559.08	-39717.6	3558.49	-18813.4
3559.18	-43129.6	3558.59	-20078.4
3559.28	-36626.6	3558.69	-19067.4
3559.38	-36590.6	3558.79	-15284.4
3559.48	-34363.6	3558.89	-19428.4
3559.58	-27755.6	3558.99	-18753.4
3559.68	-26434.6	3559.09	-15765.4
3559.78	-24747.6	3559.19	-16521.4
3559.88	-30285.6	3559.29	-9979.39

## Sheet: Figure 2g
Figure 2g: ESR-DMPO
BMPO		BMPO+H2O2		BMPO+H2O2+Pt
Magnetic field (G)	Intensity (a.u.)	Magnetic field (G)	Intensity (a.u.)	Magnetic field (G)	Intensity (a.u.)
3450.57	6801.9	3450.85	2270.75	3450.65	4669.68
3450.67	7249.9	3450.95	5215.75	3450.75	8235.68
3450.77	7099.9	3451.05	5147.75	3450.85	9047.68
3450.87	4166.9	3451.15	4911.75	3450.95	7218.68
3450.97	2662.9	3451.25	2922.75	3451.05	4804.68
3451.07	856.896	3451.35	1353.75	3451.15	4904.68
3451.17	3740.9	3451.45	-34.2517	3451.25	4154.68
3451.27	5909.9	3451.55	-3631.25	3451.35	5187.68
3451.37	4886.9	3451.65	-2948.25	3451.45	4405.68
3451.47	4685.9	3451.75	0.748333	3451.55	1949.68
3451.57	5664.9	3451.85	1734.75	3451.65	2063.68
3451.67	4796.9	3451.95	-1212.25	3451.75	3244.68
3451.77	4489.9	3452.05	581.748	3451.85	1305.68
3451.87	754.896	3452.15	3849.75	3451.95	-143.317
3451.97	-826.104	3452.25	5686.75	3452.05	-39.3167
3452.07	1622.9	3452.35	5910.75	3452.15	728.683
3452.17	715.896	3452.45	2999.75	3452.25	368.683
3452.27	1975.9	3452.55	2955.75	3452.35	-1128.32
3452.37	2198.9	3452.66	5207.75	3452.45	-1228.32
3452.47	4224.9	3452.76	6675.75	3452.55	1206.68
3452.57	2018.9	3452.86	7141.75	3452.65	1865.68
3452.67	-476.104	3452.95	5645.75	3452.75	2580.68
3452.77	-2228.1	3453.05	5055.75	3452.85	1994.68
3452.87	-4489.1	3453.16	4350.75	3452.95	1013.68
3452.97	-4741.1	3453.26	4551.75	3453.05	731.683
3453.07	-2578.1	3453.36	2528.75	3453.15	2332.68
3453.17	-131.104	3453.45	1675.75	3453.25	3215.68
3453.27	1224.9	3453.55	1075.75	3453.35	3828.68
3453.37	582.896	3453.66	1025.75	3453.45	3504.68
3453.47	-1626.1	3453.76	-293.252	3453.55	2823.68
3453.57	-3233.1	3453.86	-429.252	3453.65	3154.68
3453.67	-1183.1	3453.96	411.748	3453.75	3826.68
3453.77	-928.104	3454.05	-387.252	3453.85	1667.68
3453.87	-3226.1	3454.16	-1277.25	3453.95	-716.317
3453.97	-4120.1	3454.26	-717.252	3454.05	1105.68
3454.07	-4191.1	3454.36	2221.75	3454.15	2444.68
3454.17	-3497.1	3454.46	4086.75	3454.25	91.6833
3454.27	-981.104	3454.56	4494.75	3454.35	-1601.32
3454.37	-1050.1	3454.66	3827.75	3454.45	667.683
3454.47	-1483.1	3454.76	6563.75	3454.55	830.683
3454.57	-2110.1	3454.86	6764.75	3454.65	2188.68
3454.67	-1014.1	3454.96	8930.75	3454.75	3768.68
3454.77	3217.9	3455.06	8525.75	3454.85	4274.68
3454.87	2209.9	3455.16	7405.75	3454.95	4865.68
3454.97	-496.104	3455.26	5202.75	3455.05	3751.68
3455.07	-949.104	3455.36	832.748	3455.15	6047.68
3455.17	2202.9	3455.46	734.748	3455.25	5016.68
3455.27	-199.104	3455.56	755.748	3455.35	2315.68
3455.37	-3400.1	3455.66	3280.75	3455.45	-903.317
3455.47	-4428.1	3455.76	2088.75	3455.55	-776.317
3455.57	-3934.1	3455.86	115.748	3455.65	617.683
3455.67	-3153.1	3455.96	-342.252	3455.75	-1466.32
3455.77	-76.1042	3456.06	-152.252	3455.85	1381.68
3455.87	-752.104	3456.16	477.748	3455.95	5245.68
3455.97	-628.104	3456.26	709.748	3456.05	4655.68
3456.07	75.8958	3456.36	1722.75	3456.15	4201.68
3456.17	809.896	3456.46	2003.75	3456.25	1260.68
3456.27	417.896	3456.56	966.748	3456.35	1657.68
3456.37	-1695.1	3456.66	-730.252	3456.45	116.683
3456.47	-1168.1	3456.76	-443.252	3456.55	-1142.32
3456.57	-2804.1	3456.86	32.7483	3456.65	-2625.32
3456.67	-4888.1	3456.96	-919.252	3456.75	-4025.32
3456.77	-4484.1	3457.06	-2182.25	3456.85	-3492.32
3456.87	-2363.1	3457.16	-68.2517	3456.95	-3088.32
3456.97	-563.104	3457.26	1329.75	3457.05	-2661.32
3457.07	-1237.1	3457.36	558.748	3457.15	-2634.32
3457.17	-847.104	3457.46	2710.75	3457.25	-3289.32
3457.27	1762.9	3457.56	4229.75	3457.35	-3416.32
3457.37	-1171.1	3457.66	1834.75	3457.45	-2683.32
3457.47	-2191.1	3457.76	375.748	3457.55	-3111.32
3457.57	-1392.1	3457.86	-650.252	3457.65	-2691.32
3457.67	-366.104	3457.96	-912.252	3457.75	1945.68
3457.77	-1615.1	3458.06	-2085.25	3457.85	4803.68
3457.87	-1699.1	3458.16	-758.252	3457.95	7627.68
3457.97	606.896	3458.26	-800.252	3458.05	7621.68
3458.07	1488.9	3458.36	58.7483	3458.15	6100.68
3458.17	-1013.1	3458.46	777.748	3458.25	8259.68
3458.27	-1847.1	3458.56	279.748	3458.35	8345.68
3458.37	-2373.1	3458.66	5844.75	3458.45	7067.68
3458.47	-2957.1	3458.76	6502.75	3458.55	6544.68
3458.57	-1411.1	3458.86	4781.75	3458.65	3681.68
3458.67	-2151.1	3458.96	4573.75	3458.75	1844.68
3458.77	-4339.1	3459.06	1324.75	3458.85	2088.68
3458.87	-2647.1	3459.16	-2403.25	3458.95	2327.68
3458.97	837.896	3459.26	-1821.25	3459.05	2138.68
3459.07	1688.9	3459.36	-2294.25	3459.15	2157.68
3459.17	-28.1042	3459.46	-486.252	3459.25	947.683
3459.27	172.896	3459.56	94.7483	3459.35	1568.68
3459.37	1672.9	3459.66	1973.75	3459.45	1098.68
3459.47	1056.9	3459.76	774.748	3459.55	149.683
3459.57	481.896	3459.86	2134.75	3459.65	1598.68
3459.67	1492.9	3459.96	3421.75	3459.75	1475.68
3459.77	2334.9	3460.06	2495.75	3459.85	2661.68
3459.87	1813.9	3460.16	613.748	3459.95	3630.68
3459.97	-3069.1	3460.26	-1566.25	3460.05	2351.68
3460.07	-7044.1	3460.36	-1111.25	3460.15	843.683
3460.17	-4943.1	3460.46	-496.252	3460.25	-82.3167
3460.27	-1953.1	3460.56	-236.252	3460.35	1973.68
3460.37	19.8958	3460.66	-845.252	3460.45	2908.68
3460.47	1029.9	3460.76	-1305.25	3460.55	1220.68
3460.57	-1113.1	3460.86	-2945.25	3460.65	1891.68
3460.67	-2658.1	3460.96	-2230.25	3460.75	4354.68
3460.77	-1969.1	3461.06	-1011.25	3460.85	5743.68
3460.87	-3864.1	3461.16	2810.75	3460.95	3531.68
3460.97	-3809.1	3461.26	3076.75	3461.05	1539.68
3461.07	-3225.1	3461.36	2296.75	3461.15	-2594.32
3461.17	-3192.1	3461.46	2516.75	3461.25	-3698.32
3461.27	-3202.1	3461.56	3583.75	3461.35	-1216.32
3461.37	-3627.1	3461.66	5466.75	3461.45	2154.68
3461.47	-756.104	3461.76	5130.75	3461.55	3252.68
3461.57	402.896	3461.86	2949.75	3461.65	3119.68
3461.67	-2961.1	3461.96	3583.75	3461.75	3505.68
3461.77	-5624.1	3462.06	5627.75	3461.85	1516.68
3461.87	-3635.1	3462.16	3351.75	3461.95	1569.68
3461.97	-2454.1	3462.26	-736.252	3462.05	3016.68
3462.07	-3581.1	3462.36	-256.252	3462.15	2711.68
3462.17	-4788.1	3462.46	-809.252	3462.25	2235.68
3462.27	-829.104	3462.56	-2042.25	3462.35	1394.68
3462.37	-276.104	3462.66	-267.252	3462.45	2406.68
3462.47	-623.104	3462.76	2701.75	3462.55	1805.68
3462.57	-270.104	3462.86	2590.75	3462.65	2092.68
3462.67	-309.104	3462.96	1526.75	3462.75	1327.68
3462.77	-3270.1	3463.06	1284.75	3462.85	3730.68
3462.87	-1960.1	3463.16	3687.75	3462.95	5045.68
3462.97	-1037.1	3463.26	4902.75	3463.05	6439.68
3463.07	-1864.1	3463.36	4813.75	3463.15	6496.68
3463.17	-1510.1	3463.46	4162.75	3463.25	4833.68
3463.27	-657.104	3463.56	1566.75	3463.35	3205.68
3463.38	-1986.1	3463.66	-2268.25	3463.45	-1252.32
3463.48	-2282.1	3463.76	-2279.25	3463.55	-1831.32
3463.58	1482.9	3463.86	-881.252	3463.65	1639.68
3463.68	3423.9	3463.96	-258.252	3463.75	1608.68
3463.78	3165.9	3464.06	-2683.25	3463.85	5352.68
3463.88	2515.9	3464.16	-1242.25	3463.95	5728.68
3463.98	3684.9	3464.26	-254.252	3464.05	5421.68
3464.08	4419.9	3464.36	-908.252	3464.16	6363.68
3464.18	2196.9	3464.46	772.748	3464.26	4326.68
3464.28	1944.9	3464.56	948.748	3464.36	411.683
3464.38	3362.9	3464.66	2389.75	3464.45	-445.317
3464.48	2308.9	3464.76	219.748	3464.55	-2013.32
3464.58	2273.9	3464.86	-1927.25	3464.66	604.683
3464.68	3335.9	3464.96	-1690.25	3464.76	3176.68
3464.78	719.896	3465.06	-1884.25	3464.86	6517.68
3464.88	736.896	3465.16	2357.75	3464.95	6632.68
3464.98	845.896	3465.26	5795.75	3465.05	6610.68
3465.08	2129.9	3465.36	6816.75	3465.16	7868.68
3465.18	4681.9	3465.46	6205.75	3465.26	6756.68
3465.28	5597.9	3465.56	5876.75	3465.36	6009.68
3465.38	4384.9	3465.66	3843.75	3465.45	7472.68
3465.48	3346.9	3465.76	4337.75	3465.55	9094.68
3465.58	7626.9	3465.86	6901.75	3465.66	9641.68
3465.68	10703.9	3465.96	12670.8	3465.76	14975.7
3465.78	12840.9	3466.06	18709.8	3465.86	19318.7
3465.88	19868.9	3466.16	25919.8	3465.96	22957.7
3465.98	26083.9	3466.26	31959.8	3466.06	32114.7
3466.08	28797.9	3466.36	37488.8	3466.16	41560.7
3466.18	30796.9	3466.46	44763.8	3466.26	51944.7
3466.28	37498.9	3466.56	48576.8	3466.36	61001.7
3466.38	44126.9	3466.66	49287.8	3466.46	66371.7
3466.48	45375.9	3466.76	46537.8	3466.56	67532.7
3466.58	39306.9	3466.86	38794.8	3466.66	61747.7
3466.68	29556.9	3466.96	30068.8	3466.76	50841.7
3466.78	16825.9	3467.06	20358.8	3466.86	37542.7
3466.88	6021.9	3467.16	10208.8	3466.96	21823.7
3466.98	-1921.1	3467.26	325.748	3467.06	4058.68
3467.08	-11550.1	3467.36	-13753.3	3467.16	-15029.3
3467.18	-21089.1	3467.46	-25011.3	3467.26	-31110.3
3467.28	-27897.1	3467.56	-31411.3	3467.36	-40962.3
3467.38	-33162.1	3467.66	-35174.3	3467.46	-46619.3
3467.48	-31674.1	3467.76	-37090.3	3467.56	-49483.3
3467.58	-33366.1	3467.86	-39174.3	3467.66	-49962.3
3467.68	-34047.1	3467.96	-38063.3	3467.76	-49867.3
3467.78	-28039.1	3468.06	-32231.3	3467.86	-45112.3
3467.88	-19729.1	3468.16	-25402.3	3467.96	-38842.3
3467.98	-15443.1	3468.26	-19384.3	3468.06	-29719.3
3468.08	-12278.1	3468.36	-14089.3	3468.16	-25513.3
3468.18	-7629.1	3468.46	-11549.3	3468.26	-20638.3
3468.28	-5423.1	3468.56	-9985.25	3468.36	-13631.3
3468.38	-6136.1	3468.66	-7729.25	3468.46	-7783.32
3468.48	-6781.1	3468.76	-7018.25	3468.56	-5109.32
3468.58	-5847.1	3468.86	-5120.25	3468.66	-5030.32
3468.68	-7281.1	3468.96	-5555.25	3468.76	-3732.32
3468.78	-6048.1	3469.06	-5630.25	3468.86	-2547.32
3468.88	-6435.1	3469.16	-3936.25	3468.96	-1838.32
3468.98	-7093.1	3469.26	-3228.25	3469.06	-504.317
3469.08	-4811.1	3469.36	-3417.25	3469.16	279.683
3469.18	-4824.1	3469.47	-2741.25	3469.26	2391.68
3469.28	-5554.1	3469.57	-596.252	3469.36	1706.68
3469.38	-936.104	3469.66	-2995.25	3469.46	2060.68
3469.48	577.896	3469.76	-2623.25	3469.56	2441.68
3469.58	939.896	3469.86	-4137.25	3469.66	4125.68
3469.68	2786.9	3469.97	-3721.25	3469.76	4496.68
3469.78	6259.9	3470.07	-2825.25	3469.86	1794.68
3469.88	4301.9	3470.16	1388.75	3469.96	-2609.32
3469.98	1623.9	3470.26	2812.75	3470.06	-3218.32
3470.08	-3226.1	3470.36	4005.75	3470.16	555.683
3470.18	-755.104	3470.47	5070.75	3470.26	2977.68
3470.28	1411.9	3470.57	4487.75	3470.36	3210.68
3470.38	2585.9	3470.66	4337.75	3470.46	4113.68
3470.48	2121.9	3470.76	1938.75	3470.56	1384.68
3470.58	3137.9	3470.86	-701.252	3470.66	1028.68
3470.68	368.896	3470.97	-1333.25	3470.76	3973.68
3470.78	94.8958	3471.07	-1289.25	3470.86	2854.68
3470.88	393.896	3471.17	-1204.25	3470.96	2298.68
3470.98	1112.9	3471.27	390.748	3471.06	1211.68
3471.08	839.896	3471.37	2170.75	3471.16	-100.317
3471.18	-400.104	3471.47	-48.2517	3471.26	-841.317
3471.28	-989.104	3471.57	-1439.25	3471.36	374.683
3471.38	3626.9	3471.67	-3128.25	3471.46	2102.68
3471.48	6399.9	3471.77	-3872.25	3471.56	3430.68
3471.58	7302.9	3471.87	-2478.25	3471.66	3150.68
3471.68	5949.9	3471.97	-896.252	3471.76	4851.68
3471.78	1799.9	3472.07	-2672.25	3471.86	6140.68
3471.88	-1174.1	3472.17	-1598.25	3471.96	6598.68
3471.98	-1699.1	3472.27	1883.75	3472.06	6419.68
3472.08	-3747.1	3472.37	2501.75	3472.16	6528.68
3472.18	-2448.1	3472.47	1128.75	3472.26	4988.68
3472.28	-975.104	3472.57	2033.75	3472.36	2920.68
3472.38	-22.1042	3472.67	4589.75	3472.46	2260.68
3472.48	-1781.1	3472.77	6488.75	3472.56	2638.68
3472.58	-5027.1	3472.87	5523.75	3472.66	4405.68
3472.68	-6867.1	3472.97	2602.75	3472.76	4078.68
3472.78	-7139.1	3473.07	-2041.25	3472.86	-762.317
3472.88	-4035.1	3473.17	-5337.25	3472.96	-552.317
3472.98	-1790.1	3473.27	-5262.25	3473.06	-450.317
3473.08	-1419.1	3473.37	-4647.25	3473.16	1898.68
3473.18	1283.9	3473.47	-3202.25	3473.26	2801.68
3473.28	3613.9	3473.57	-2914.25	3473.36	4067.68
3473.38	2763.9	3473.67	-5153.25	3473.46	5851.68
3473.48	1068.9	3473.77	-5921.25	3473.56	5634.68
3473.58	74.8958	3473.87	-5790.25	3473.66	5447.68
3473.68	-659.104	3473.97	-6229.25	3473.76	4648.68
3473.78	2667.9	3474.07	-4014.25	3473.86	1208.68
3473.88	1026.9	3474.17	207.748	3473.96	1068.68
3473.98	-1639.1	3474.27	2541.75	3474.06	3875.68
3474.08	-3047.1	3474.37	453.748	3474.16	6540.68
3474.18	-3956.1	3474.47	-2062.25	3474.26	5506.68
3474.28	-4896.1	3474.57	-1703.25	3474.36	2613.68
3474.38	-4115.1	3474.67	1031.75	3474.46	983.683
3474.48	-1503.1	3474.77	1751.75	3474.56	2008.68
3474.58	302.896	3474.87	1018.75	3474.66	3100.68
3474.68	933.896	3474.97	2812.75	3474.76	2755.68
3474.78	349.896	3475.07	2805.75	3474.86	3078.68
3474.88	-1786.1	3475.17	-386.252	3474.96	3156.68
3474.98	-3083.1	3475.27	-1124.25	3475.06	5346.68
3475.08	-2693.1	3475.37	1220.75	3475.16	7025.68
3475.18	-358.104	3475.47	1452.75	3475.26	8162.68
3475.28	2228.9	3475.57	-1657.25	3475.36	6787.68
3475.38	1839.9	3475.67	651.748	3475.46	4725.68
3475.48	1123.9	3475.77	1357.75	3475.56	3231.68
3475.58	654.896	3475.87	1715.75	3475.66	4157.68
3475.68	3081.9	3475.97	1508.75	3475.76	4773.68
3475.78	6947.9	3476.07	1620.75	3475.86	7007.68
3475.88	5084.9	3476.17	2702.75	3475.96	11498.7
3475.98	849.896	3476.27	292.748	3476.06	13975.7
3476.08	779.896	3476.37	707.748	3476.16	15224.7
3476.18	1467.9	3476.47	1362.75	3476.26	18824.7
3476.28	1772.9	3476.57	2593.75	3476.36	17635.7
3476.38	-884.104	3476.67	1602.75	3476.46	15434.7
3476.48	-3468.1	3476.77	3074.75	3476.56	12923.7
3476.58	-2400.1	3476.87	4633.75	3476.66	13725.7
3476.68	220.896	3476.97	6199.75	3476.76	18818.7
3476.78	828.896	3477.07	6689.75	3476.86	23418.7
3476.88	3722.9	3477.17	7928.75	3476.96	26124.7
3476.98	3746.9	3477.27	9319.75	3477.06	32075.7
3477.08	6337.9	3477.37	11181.8	3477.16	37298.7
3477.18	5456.9	3477.47	11859.8	3477.26	41194.7
3477.28	5744.9	3477.57	12317.8	3477.36	44149.7
3477.38	3916.9	3477.67	10133.8	3477.46	49324.7
3477.48	4020.9	3477.77	8003.75	3477.56	56323.7
3477.58	6314.9	3477.87	7376.75	3477.66	63240.7
3477.68	8188.9	3477.97	8034.75	3477.76	71908.7
3477.78	10249.9	3478.07	9304.75	3477.86	81762.7
3477.88	10397.9	3478.17	10833.8	3477.96	94985.7
3477.98	10682.9	3478.27	14307.8	3478.06	107185
3478.08	14361.9	3478.37	19555.8	3478.16	115024
3478.18	15908.9	3478.47	18477.8	3478.26	119059
3478.28	14109.9	3478.57	19326.8	3478.36	120599
3478.38	11218.9	3478.67	17871.8	3478.46	117237
3478.48	9508.9	3478.77	14000.8	3478.56	108075
3478.58	8118.9	3478.87	10221.8	3478.66	90807.7
3478.68	5085.9	3478.97	7287.75	3478.76	64495.7
3478.78	-163.104	3479.07	4857.75	3478.86	36965.7
3478.88	-2364.1	3479.17	2098.75	3478.96	8929.68
3478.98	-5343.1	3479.27	-832.252	3479.06	-15003.3
3479.08	-8438.1	3479.37	-5295.25	3479.16	-35219.3
3479.18	-8298.1	3479.47	-5805.25	3479.26	-56135.3
3479.28	-8505.1	3479.57	-7134.25	3479.36	-75321.3
3479.38	-8833.1	3479.67	-7619.25	3479.46	-84355.3
3479.48	-8189.1	3479.77	-8025.25	3479.56	-89776.3
3479.58	-9054.1	3479.87	-7506.25	3479.66	-93430.3
3479.68	-9796.1	3479.97	-5986.25	3479.76	-94765.3
3479.78	-9887.1	3480.07	-4058.25	3479.86	-95775.3
3479.88	-8154.1	3480.17	-3372.25	3479.96	-93656.3
3479.98	-4974.1	3480.27	258.748	3480.06	-86157.3
3480.08	-634.104	3480.37	-677.252	3480.16	-80429.3
3480.18	1447.9	3480.47	-2066.25	3480.26	-69829.3
3480.28	3255.9	3480.57	-624.252	3480.36	-61220.3
3480.39	1590.9	3480.67	-478.252	3480.46	-52680.3
3480.49	461.896	3480.77	-1781.25	3480.56	-44348.3
3480.59	1895.9	3480.87	-2735.25	3480.66	-34821.3
3480.69	781.896	3480.97	-4404.25	3480.76	-28905.3
3480.79	240.896	3481.07	-6902.25	3480.86	-25600.3
3480.89	1131.9	3481.17	-7014.25	3480.97	-18779.3
3480.99	-2071.1	3481.27	-5138.25	3481.07	-12943.3
3481.09	-3523.1	3481.37	-4712.25	3481.16	-8963.32
3481.19	-2401.1	3481.47	-3407.25	3481.26	-5343.32
3481.29	363.896	3481.57	65.7483	3481.36	-2754.32
3481.39	3253.9	3481.67	2769.75	3481.47	2328.68
3481.49	1525.9	3481.77	2204.75	3481.57	11336.7
3481.59	3171.9	3481.87	3144.75	3481.66	25945.7
3481.69	6548.9	3481.97	5311.75	3481.76	43323.7
3481.79	6096.9	3482.07	5441.75	3481.86	63881.7
3481.89	6329.9	3482.17	10240.8	3481.97	92702.7
3481.99	11325.9	3482.27	17382.8	3482.07	131966
3482.09	19210.9	3482.37	22052.8	3482.16	180257
3482.19	25638.9	3482.47	26928.8	3482.26	243651
3482.29	34748.9	3482.57	32493.8	3482.36	315244
3482.39	46011.9	3482.67	39004.8	3482.47	386039
3482.49	51509.9	3482.77	44430.8	3482.57	453570
3482.59	54845.9	3482.87	52827.8	3482.67	503016
3482.69	57661.9	3482.97	58575.8	3482.77	528313
3482.79	57481.9	3483.07	62648.8	3482.87	521642
3482.89	51355.9	3483.17	62102.8	3482.97	483233
3482.99	41013.9	3483.27	54610.8	3483.07	415546
3483.09	31086.9	3483.37	42415.8	3483.17	323107
3483.19	18267.9	3483.47	24781.8	3483.27	212897
3483.29	5975.9	3483.57	7441.75	3483.37	88206.7
3483.39	-8795.1	3483.67	-6036.25	3483.47	-42871.3
3483.49	-20440.1	3483.77	-21811.3	3483.57	-168180
3483.59	-30645.1	3483.87	-34105.3	3483.67	-283263
3483.69	-39920.1	3483.97	-41980.3	3483.77	-380505
3483.79	-44354.1	3484.07	-49391.3	3483.87	-449165
3483.89	-47578.1	3484.17	-56056.3	3483.97	-489548
3483.99	-48045.1	3484.27	-56288.3	3484.07	-497725
3484.09	-44325.1	3484.37	-50598.3	3484.17	-474603
3484.19	-35507.1	3484.47	-45718.3	3484.27	-427063
3484.29	-26479.1	3484.57	-40567.3	3484.37	-368494
3484.39	-19771.1	3484.67	-34314.3	3484.47	-306074
3484.49	-17393.1	3484.77	-28730.3	3484.57	-246638
3484.59	-11627.1	3484.87	-21324.3	3484.67	-193448
3484.69	-8122.1	3484.97	-15832.3	3484.77	-148741
3484.79	-5008.1	3485.07	-14020.3	3484.87	-111547
3484.89	-3165.1	3485.17	-11886.3	3484.97	-84964.3
3484.99	-3011.1	3485.27	-5909.25	3485.07	-65686.3
3485.09	-605.104	3485.37	-4952.25	3485.17	-50288.3
3485.19	-369.104	3485.47	-3064.25	3485.27	-37847.3
3485.29	-1233.1	3485.57	-2415.25	3485.37	-29578.3
3485.39	-1038.1	3485.67	-2184.25	3485.47	-24046.3
3485.49	-453.104	3485.77	-1976.25	3485.57	-17251.3
3485.59	2750.9	3485.87	-466.252	3485.67	-12265.3
3485.69	2150.9	3485.97	-1595.25	3485.77	-9051.32
3485.79	2434.9	3486.07	-110.252	3485.87	-5368.32
3485.89	1590.9	3486.18	-474.252	3485.97	-5854.32
3485.99	364.896	3486.27	102.748	3486.07	-4875.32
3486.09	-270.104	3486.38	-666.252	3486.17	-7930.32
3486.19	468.896	3486.47	-675.252	3486.27	-9808.32
3486.29	539.896	3486.57	1386.75	3486.37	-11929.3
3486.39	748.896	3486.68	1912.75	3486.47	-9890.32
3486.49	3064.9	3486.78	619.748	3486.57	-7556.32
3486.59	5050.9	3486.88	252.748	3486.67	-7380.32
3486.69	3209.9	3486.97	1546.75	3486.77	-9596.32
3486.79	1270.9	3487.07	1842.75	3486.87	-9197.32
3486.89	-282.104	3487.18	1739.75	3486.97	-8472.32
3486.99	1796.9	3487.28	4308.75	3487.07	-7653.32
3487.09	5008.9	3487.38	2412.75	3487.17	-7209.32
3487.19	3832.9	3487.47	2230.75	3487.27	-4020.32
3487.29	3564.9	3487.57	2653.75	3487.37	-2240.32
3487.39	1882.9	3487.68	1796.75	3487.47	-3652.32
3487.49	-74.1042	3487.78	2930.75	3487.57	-4533.32
3487.59	323.896	3487.88	3312.75	3487.67	-3933.32
3487.69	1955.9	3487.98	3289.75	3487.77	-720.317
3487.79	3193.9	3488.08	3258.75	3487.87	2297.68
3487.89	6731.9	3488.18	7592.75	3487.97	6698.68
3487.99	13121.9	3488.28	16868.8	3488.07	14307.7
3488.09	23144.9	3488.38	23360.8	3488.17	20627.7
3488.19	33369.9	3488.48	31223.8	3488.27	30023.7
3488.29	42011.9	3488.58	39270.8	3488.37	41544.7
3488.39	53010.9	3488.68	47311.8	3488.47	54911.7
3488.49	59485.9	3488.78	58734.8	3488.57	69811.7
3488.59	64557.9	3488.88	71816.8	3488.67	83299.7
3488.69	70466.9	3488.98	83227.8	3488.77	97221.7
3488.79	72529.9	3489.08	89303.8	3488.87	106684
3488.89	73296.9	3489.18	88092.8	3488.97	110642
3488.99	70368.9	3489.28	83564.8	3489.07	109108
3489.09	61321.9	3489.38	70328.8	3489.17	100780
3489.19	44685.9	3489.48	51531.8	3489.27	85546.7
3489.29	23016.9	3489.58	30599.8	3489.37	62249.7
3489.39	804.896	3489.68	9248.75	3489.47	31827.7
3489.49	-19969.1	3489.78	-12573.3	3489.57	-3232.32
3489.59	-39308.1	3489.88	-35059.3	3489.67	-35438.3
3489.69	-55123.1	3489.98	-54410.3	3489.77	-62689.3
3489.79	-62673.1	3490.08	-70360.3	3489.87	-80692.3
3489.89	-67130.1	3490.18	-79974.3	3489.97	-93104.3
3489.99	-70205.1	3490.28	-83194.3	3490.07	-97694.3
3490.09	-68510.1	3490.38	-80898.3	3490.17	-96671.3
3490.19	-60964.1	3490.48	-73931.3	3490.27	-88405.3
3490.29	-52584.1	3490.58	-64162.3	3490.37	-76118.3
3490.39	-46305.1	3490.68	-54297.3	3490.47	-64565.3
3490.49	-36717.1	3490.78	-45743.3	3490.57	-51893.3
3490.59	-25754.1	3490.88	-35779.3	3490.67	-41321.3
3490.69	-18988.1	3490.98	-27473.3	3490.77	-34034.3
3490.79	-15481.1	3491.08	-21164.3	3490.87	-26562.3
3490.89	-13306.1	3491.18	-15292.3	3490.97	-16378.3
3490.99	-9080.1	3491.28	-8165.25	3491.07	-10255.3
3491.09	-6589.1	3491.38	-3494.25	3491.17	-6236.32
3491.19	-4709.1	3491.48	-2853.25	3491.27	-3366.32
3491.29	-3153.1	3491.58	-3463.25	3491.37	-3965.32
3491.39	-1547.1	3491.68	-1980.25	3491.47	-3291.32
3491.49	-3764.1	3491.78	-3097.25	3491.57	-1799.32
3491.59	-1673.1	3491.88	-4742.25	3491.67	-762.317
3491.69	3595.9	3491.98	-2464.25	3491.77	2291.68
3491.79	5286.9	3492.08	-1086.25	3491.87	7320.68
3491.89	3776.9	3492.18	-5206.25	3491.97	12024.7
3491.99	2659.9	3492.28	-3046.25	3492.07	15866.7
3492.09	2421.9	3492.38	-1415.25	3492.17	16304.7
3492.19	2865.9	3492.48	2521.75	3492.27	17305.7
3492.29	1318.9	3492.58	4472.75	3492.37	16966.7
3492.39	3212.9	3492.68	5832.75	3492.47	19503.7
3492.49	6038.9	3492.78	6138.75	3492.57	24152.7
3492.59	6797.9	3492.88	6883.75	3492.67	25407.7
3492.69	6435.9	3492.98	5969.75	3492.77	27821.7
3492.79	2826.9	3493.08	3198.75	3492.87	32747.7
3492.89	207.896	3493.18	411.748	3492.97	38072.7
3492.99	-778.104	3493.28	629.748	3493.07	45259.7
3493.09	848.896	3493.38	1717.75	3493.17	54655.7
3493.19	2763.9	3493.48	2641.75	3493.27	65514.7
3493.29	5914.9	3493.58	3770.75	3493.37	74733.7
3493.39	12148.9	3493.68	7202.75	3493.47	87823.7
3493.49	18404.9	3493.78	8837.75	3493.57	103225
3493.59	18798.9	3493.88	7876.75	3493.67	118956
3493.69	15884.9	3493.98	10710.8	3493.77	129273
3493.79	15812.9	3494.08	13236.8	3493.87	134738
3493.89	13501.9	3494.18	13955.8	3493.97	135837
3493.99	12455.9	3494.28	11396.8	3494.07	127836
3494.09	12212.9	3494.38	9026.75	3494.17	111853
3494.19	8107.9	3494.48	7909.75	3494.27	92963.7
3494.29	5312.9	3494.58	6445.75	3494.37	68227.7
3494.39	4183.9	3494.68	4028.75	3494.47	38907.7
3494.49	-473.104	3494.78	2647.75	3494.57	11278.7
3494.59	-5551.1	3494.88	3536.75	3494.67	-12230.3
3494.69	-10024.1	3494.98	-714.252	3494.77	-34908.3
3494.79	-12417.1	3495.08	-7088.25	3494.87	-51536.3
3494.89	-13125.1	3495.18	-10576.3	3494.97	-65886.3
3494.99	-13745.1	3495.28	-10967.3	3495.07	-77876.3
3495.09	-12671.1	3495.38	-12489.3	3495.17	-87162.3
3495.19	-12312.1	3495.48	-12339.3	3495.27	-95658.3
3495.29	-11564.1	3495.58	-10112.3	3495.37	-101726
3495.39	-10048.1	3495.68	-10187.3	3495.47	-103469
3495.49	-6234.1	3495.78	-8013.25	3495.57	-101052
3495.59	-4856.1	3495.88	-7388.25	3495.67	-93579.3
3495.69	-6651.1	3495.98	-7166.25	3495.77	-83430.3
3495.79	-6367.1	3496.08	-7126.25	3495.87	-71197.3
3495.89	-4887.1	3496.18	-3718.25	3495.97	-57418.3
3495.99	-3818.1	3496.28	-2046.25	3496.07	-42061.3
3496.09	-2641.1	3496.38	2242.75	3496.17	-24737.3
3496.19	1011.9	3496.48	1351.75	3496.27	-2960.32
3496.29	4796.9	3496.58	609.748	3496.37	21956.7
3496.39	4827.9	3496.68	1137.75	3496.47	46016.7
3496.49	4111.9	3496.78	5225.75	3496.57	75388.7
3496.59	5855.9	3496.88	10035.8	3496.67	117499
3496.69	7064.9	3496.98	12100.8	3496.77	174603
3496.79	9128.9	3497.08	10853.8	3496.87	251623
3496.89	14666.9	3497.18	11975.8	3496.97	346263
3496.99	20271.9	3497.28	13768.8	3497.07	459504
3497.09	23646.9	3497.38	20082.8	3497.17	581080
3497.19	26244.9	3497.48	25570.8	3497.27	703509
3497.29	30284.9	3497.58	27261.8	3497.37	811079
3497.4	29819.9	3497.68	29477.8	3497.47	887731
3497.5	27839.9	3497.78	28977.8	3497.57	919899
3497.6	26875.9	3497.88	28803.8	3497.67	899632
3497.7	23802.9	3497.98	26234.8	3497.77	828854
3497.8	18699.9	3498.08	22991.8	3497.88	711196
3497.9	13827.9	3498.18	18148.8	3497.97	547178
3498	7887.9	3498.28	11251.8	3498.07	351104
3498.1	3631.9	3498.38	3863.75	3498.18	134311
3498.2	-1427.1	3498.48	-4265.25	3498.28	-89373.3
3498.3	-6521.1	3498.58	-9103.25	3498.38	-306287
3498.4	-9912.1	3498.68	-11925.3	3498.47	-498945
3498.5	-11766.1	3498.78	-13651.3	3498.57	-656006
3498.6	-12262.1	3498.88	-12669.3	3498.68	-764904
3498.7	-7619.1	3498.98	-8012.25	3498.78	-821677
3498.8	130.896	3499.08	-1612.25	3498.88	-829264
3498.9	7970.9	3499.18	7711.75	3498.97	-786348
3499	12268.9	3499.28	14643.8	3499.07	-705966
3499.1	19428.9	3499.38	21309.8	3499.18	-600834
3499.2	26125.9	3499.48	30008.8	3499.28	-484481
3499.3	31953.9	3499.58	33946.8	3499.38	-367432
3499.4	34330.9	3499.68	36549.8	3499.47	-264152
3499.5	33226.9	3499.78	39311.8	3499.57	-180232
3499.6	27819.9	3499.88	39513.8	3499.68	-115447
3499.7	22002.9	3499.98	32384.8	3499.78	-66953.3
3499.8	15073.9	3500.08	21543.8	3499.88	-35424.3
3499.9	6765.9	3500.18	8133.75	3499.98	-11497.3
3500	-2166.1	3500.28	-3029.25	3500.08	6140.68
3500.1	-11593.1	3500.38	-12037.3	3500.18	17823.7
3500.2	-17857.1	3500.48	-19125.3	3500.28	24152.7
3500.3	-21732.1	3500.58	-26862.3	3500.38	29140.7
3500.4	-24094.1	3500.68	-29912.3	3500.48	32001.7
3500.5	-25406.1	3500.78	-28871.3	3500.58	33583.7
3500.6	-22344.1	3500.88	-27512.3	3500.68	35133.7
3500.7	-18891.1	3500.98	-23298.3	3500.78	34564.7
3500.8	-18485.1	3501.08	-20742.3	3500.88	32290.7
3500.9	-12983.1	3501.18	-19209.3	3500.98	26863.7
3501	-7962.1	3501.28	-15946.3	3501.08	18576.7
3501.1	-4698.1	3501.38	-12869.3	3501.18	5513.68
3501.2	-4407.1	3501.48	-9850.25	3501.28	-8301.32
3501.3	-7755.1	3501.58	-8746.25	3501.38	-22813.3
3501.4	-9611.1	3501.68	-10516.3	3501.48	-42242.3
3501.5	-9759.1	3501.78	-10602.3	3501.58	-63163.3
3501.6	-11760.1	3501.88	-10115.3	3501.68	-82150.3
3501.7	-8906.1	3501.98	-9395.25	3501.78	-100545
3501.8	-6256.1	3502.08	-7260.25	3501.88	-114558
3501.9	-6460.1	3502.18	-7625.25	3501.98	-122190
3502	-7732.1	3502.28	-7602.25	3502.08	-124587
3502.1	-10232.1	3502.38	-6873.25	3502.18	-121574
3502.2	-9972.1	3502.48	-6391.25	3502.28	-113292
3502.3	-8105.1	3502.58	-6919.25	3502.38	-101892
3502.4	-4851.1	3502.68	-6367.25	3502.48	-90340.3
3502.5	-3996.1	3502.78	-5210.25	3502.58	-80765.3
3502.6	-3611.1	3502.88	-2767.25	3502.68	-73963.3
3502.7	-1217.1	3502.98	-1634.25	3502.78	-66954.3
3502.8	426.896	3503.08	-3142.25	3502.88	-58303.3
3502.9	747.896	3503.18	-3323.25	3502.98	-48515.3
3503	1853.9	3503.28	-3895.25	3503.08	-45134.3
3503.1	2637.9	3503.39	-3750.25	3503.18	-43601.3
3503.2	1545.9	3503.49	-2986.25	3503.28	-39359.3
3503.3	372.896	3503.59	-1115.25	3503.38	-31230.3
3503.4	-101.104	3503.68	512.748	3503.48	-27227.3
3503.5	-2849.1	3503.78	247.748	3503.58	-25049.3
3503.6	-3975.1	3503.89	525.748	3503.68	-21431.3
3503.7	-257.104	3503.99	985.748	3503.78	-18512.3
3503.8	3177.9	3504.09	3777.75	3503.88	-16784.3
3503.9	5236.9	3504.18	6076.75	3503.98	-14069.3
3504	3507.9	3504.28	7100.75	3504.08	-11401.3
3504.1	7385.9	3504.39	5535.75	3504.18	-8874.32
3504.2	10130.9	3504.49	6569.75	3504.28	-3848.32
3504.3	13179.9	3504.59	9262.75	3504.38	2637.68
3504.4	19164.9	3504.68	11433.8	3504.48	9346.68
3504.5	24087.9	3504.78	15105.8	3504.58	16017.7
3504.6	27858.9	3504.89	25002.8	3504.68	22984.7
3504.7	33098.9	3504.99	38232.8	3504.78	34383.7
3504.8	42929.9	3505.09	49839.8	3504.88	49922.7
3504.9	54754.9	3505.19	59906.8	3504.98	67296.7
3505	65280.9	3505.29	71683.8	3505.08	85086.7
3505.1	71753.9	3505.39	80239.8	3505.18	100407
3505.2	77306.9	3505.49	90656.8	3505.28	108273
3505.3	76238.9	3505.59	95429.8	3505.38	115793
3505.4	70875.9	3505.69	90270.8	3505.48	114550
3505.5	60422.9	3505.79	77089.8	3505.58	102671
3505.6	45705.9	3505.89	61077.8	3505.68	82572.7
3505.7	28366.9	3505.99	41742.8	3505.78	57720.7
3505.8	5934.9	3506.09	18585.8	3505.88	31271.7
3505.9	-17814.1	3506.19	-8962.25	3505.98	-889.317
3506	-34337.1	3506.29	-33182.3	3506.08	-28206.3
3506.1	-51097.1	3506.39	-54422.3	3506.18	-54812.3
3506.2	-62083.1	3506.49	-71921.3	3506.28	-79180.3
3506.3	-69492.1	3506.59	-80754.3	3506.38	-97856.3
3506.4	-69801.1	3506.69	-80522.3	3506.48	-106813
3506.5	-62428.1	3506.79	-77039.3	3506.58	-108158
3506.6	-53174.1	3506.89	-71763.3	3506.68	-103098
3506.7	-45487.1	3506.99	-63296.3	3506.78	-91854.3
3506.8	-39346.1	3507.09	-53945.3	3506.88	-79489.3
3506.9	-34167.1	3507.19	-43033.3	3506.98	-65738.3
3507	-27308.1	3507.29	-34029.3	3507.08	-49751.3
3507.1	-21895.1	3507.39	-25802.3	3507.18	-37257.3
3507.2	-14793.1	3507.49	-18572.3	3507.28	-28170.3
3507.3	-7534.1	3507.59	-12272.3	3507.38	-18870.3
3507.4	-6513.1	3507.69	-7945.25	3507.48	-7333.32
3507.5	-5628.1	3507.79	-5887.25	3507.58	1968.68
3507.6	-3667.1	3507.89	-4480.25	3507.68	4027.68
3507.7	-2188.1	3507.99	-2756.25	3507.78	8439.68
3507.8	-358.104	3508.09	-1564.25	3507.88	15204.7
3507.9	-575.104	3508.19	-875.252	3507.98	18559.7
3508	923.896	3508.29	1451.75	3508.08	21604.7
3508.1	5463.9	3508.39	3487.75	3508.18	27766.7
3508.2	5410.9	3508.49	4060.75	3508.28	30778.7
3508.3	5464.9	3508.59	2555.75	3508.38	33404.7
3508.4	4184.9	3508.69	1424.75	3508.48	37846.7
3508.5	4044.9	3508.79	2836.75	3508.58	41442.7
3508.6	1338.9	3508.89	2148.75	3508.68	48862.7
3508.7	2856.9	3508.99	3296.75	3508.78	56364.7
3508.8	5804.9	3509.09	5262.75	3508.88	64687.7
3508.9	10456.9	3509.19	5095.75	3508.98	76948.7
3509	15421.9	3509.29	6756.75	3509.08	87611.7
3509.1	14847.9	3509.39	7782.75	3509.18	94788.7
3509.2	12932.9	3509.49	8734.75	3509.28	102628
3509.3	10051.9	3509.59	9590.75	3509.38	110504
3509.4	6421.9	3509.69	11814.8	3509.48	111622
3509.5	3120.9	3509.79	12802.8	3509.58	105295
3509.6	5417.9	3509.89	11820.8	3509.68	97354.7
3509.7	6327.9	3509.99	9570.75	3509.78	88138.7
3509.8	6308.9	3510.09	9584.75	3509.88	75530.7
3509.9	6290.9	3510.19	9019.75	3509.98	61336.7
3510	2574.9	3510.29	5725.75	3510.08	44636.7
3510.1	901.896	3510.39	4744.75	3510.18	26797.7
3510.2	1030.9	3510.49	4075.75	3510.28	10298.7
3510.3	954.896	3510.59	3989.75	3510.38	-3989.32
3510.4	3692.9	3510.69	2485.75	3510.48	-14657.3
3510.5	3560.9	3510.79	1994.75	3510.58	-25137.3
3510.6	2983.9	3510.89	4536.75	3510.68	-36720.3
3510.7	1632.9	3510.99	7339.75	3510.78	-41856.3
3510.8	4405.9	3511.09	7666.75	3510.88	-42735.3
3510.9	11909.9	3511.19	11344.8	3510.98	-40390.3
3511	16567.9	3511.29	16415.8	3511.08	-29887.3
3511.1	22765.9	3511.39	24052.8	3511.18	-16060.3
3511.2	25612.9	3511.49	29206.8	3511.28	1640.68
3511.3	28130.9	3511.59	31393.8	3511.38	27555.7
3511.4	30889.9	3511.69	34282.8	3511.48	62431.7
3511.5	30041.9	3511.79	34367.8	3511.58	106194
3511.6	29278.9	3511.89	29068.8	3511.68	160553
3511.7	24212.9	3511.99	22791.8	3511.78	230436
3511.8	14383.9	3512.09	16487.8	3511.88	316566
3511.9	6803.9	3512.19	7179.75	3511.98	413370
3512	595.896	3512.29	126.748	3512.08	516591
3512.1	-3318.1	3512.39	-3592.25	3512.18	619474
3512.2	-9041.1	3512.49	-8039.25	3512.28	714127
3512.3	-12260.1	3512.59	-13462.3	3512.38	786300
3512.4	-11247.1	3512.69	-15757.3	3512.48	824098
3512.5	-13868.1	3512.79	-18067.3	3512.58	819711
3512.6	-15662.1	3512.89	-18467.3	3512.68	769878
3512.7	-15979.1	3512.99	-16551.3	3512.78	670320
3512.8	-15763.1	3513.09	-16362.3	3512.88	529053
3512.9	-17205.1	3513.19	-13184.3	3512.98	357236
3513	-18464.1	3513.29	-15016.3	3513.08	163187
3513.1	-22383.1	3513.39	-21539.3	3513.18	-45731.3
3513.2	-27769.1	3513.49	-27574.3	3513.28	-256624
3513.3	-32291.1	3513.59	-30787.3	3513.38	-448586
3513.4	-31908.1	3513.69	-31244.3	3513.48	-610850
3513.5	-27955.1	3513.79	-30815.3	3513.58	-735528
3513.6	-26974.1	3513.89	-31316.3	3513.68	-809850
3513.7	-25030.1	3513.99	-30826.3	3513.78	-837251
3513.8	-22338.1	3514.09	-26666.3	3513.88	-820518
3513.9	-18216.1	3514.19	-19762.3	3513.98	-765079
3514	-17987.1	3514.29	-14835.3	3514.08	-683536
3514.1	-16277.1	3514.39	-13764.3	3514.18	-585882
3514.2	-11102.1	3514.49	-8687.25	3514.28	-484451
3514.3	-5805.1	3514.59	-6016.25	3514.38	-386872
3514.41	-3863.1	3514.69	-6095.25	3514.48	-303918
3514.51	-4548.1	3514.79	-3175.25	3514.58	-232009
3514.61	-4101.1	3514.89	-565.252	3514.68	-172967
3514.71	-2878.1	3514.99	548.748	3514.78	-128246
3514.81	-3611.1	3515.09	2364.75	3514.89	-96015.3
3514.91	-2871.1	3515.19	2669.75	3514.99	-69774.3
3515.01	-1071.1	3515.29	3311.75	3515.09	-46996.3
3515.11	15.8958	3515.39	3630.75	3515.18	-26910.3
3515.21	1719.9	3515.49	2004.75	3515.28	-8143.32
3515.31	1867.9	3515.59	1867.75	3515.39	7143.68
3515.41	3335.9	3515.69	889.748	3515.49	21833.7
3515.51	5555.9	3515.79	5422.75	3515.59	36902.7
3515.61	8034.9	3515.89	9804.75	3515.68	49584.7
3515.71	8972.9	3515.99	11884.8	3515.78	63116.7
3515.81	8238.9	3516.09	12591.8	3515.89	74831.7
3515.91	7814.9	3516.19	9978.75	3515.99	83753.7
3516.01	6836.9	3516.29	6530.75	3516.09	87997.7
3516.11	6649.9	3516.39	5751.75	3516.18	92307.7
3516.21	6909.9	3516.49	7170.75	3516.28	91846.7
3516.31	10767.9	3516.59	5428.75	3516.39	88542.7
3516.41	11111.9	3516.69	5290.75	3516.49	84640.7
3516.51	8733.9	3516.79	2474.75	3516.59	73841.7
3516.61	8621.9	3516.89	2580.75	3516.69	57946.7
3516.71	6950.9	3516.99	4326.75	3516.79	37761.7
3516.81	887.896	3517.09	3612.75	3516.89	11997.7
3516.91	-5538.1	3517.19	1016.75	3516.99	-15774.3
3517.01	-5354.1	3517.29	-3139.25	3517.09	-46411.3
3517.11	-5118.1	3517.39	-5057.25	3517.19	-72671.3
3517.21	-7703.1	3517.49	-8486.25	3517.29	-95136.3
3517.31	-11110.1	3517.59	-11232.3	3517.39	-113236
3517.41	-13738.1	3517.69	-13279.3	3517.49	-124764
3517.51	-10580.1	3517.79	-13112.3	3517.59	-125897
3517.61	-9584.1	3517.89	-14238.3	3517.69	-119573
3517.71	-8289.1	3517.99	-15589.3	3517.79	-113116
3517.81	-7103.1	3518.09	-15305.3	3517.89	-103745
3517.91	-6989.1	3518.19	-14326.3	3517.99	-91710.3
3518.01	-10945.1	3518.29	-11005.3	3518.09	-83428.3
3518.11	-11313.1	3518.39	-9099.25	3518.19	-72758.3
3518.21	-10661.1	3518.49	-5485.25	3518.29	-61390.3
3518.31	-9728.1	3518.59	-4893.25	3518.39	-52232.3
3518.41	-7427.1	3518.69	-3847.25	3518.49	-44881.3
3518.51	-5610.1	3518.79	-1338.25	3518.59	-40977.3
3518.61	-4787.1	3518.89	-521.252	3518.69	-36057.3
3518.71	-4618.1	3518.99	165.748	3518.79	-32055.3
3518.81	-3823.1	3519.09	-399.252	3518.89	-30865.3
3518.91	-3067.1	3519.19	-1720.25	3518.99	-30789.3
3519.01	-1756.1	3519.29	-4772.25	3519.09	-26112.3
3519.11	-1232.1	3519.39	-6027.25	3519.19	-22038.3
3519.21	-2503.1	3519.49	-4784.25	3519.29	-18528.3
3519.31	-2539.1	3519.59	-3682.25	3519.39	-17993.3
3519.41	-1675.1	3519.69	-3376.25	3519.49	-17290.3
3519.51	1066.9	3519.79	1421.75	3519.59	-14703.3
3519.61	1511.9	3519.89	3108.75	3519.69	-14159.3
3519.71	101.896	3519.99	-63.2517	3519.79	-12259.3
3519.81	-5272.1	3520.09	-633.252	3519.89	-13252.3
3519.91	-5905.1	3520.2	-822.252	3519.99	-12887.3
3520.01	-6524.1	3520.29	755.748	3520.09	-10673.3
3520.11	-2413.1	3520.39	2870.75	3520.19	-11210.3
3520.21	2405.9	3520.49	2236.75	3520.29	-12362.3
3520.31	5076.9	3520.59	1470.75	3520.39	-13633.3
3520.41	5510.9	3520.7	3128.75	3520.49	-14126.3
3520.51	2807.9	3520.8	4570.75	3520.59	-11678.3
3520.61	-103.104	3520.89	5977.75	3520.69	-8488.32
3520.71	3244.9	3520.99	9928.75	3520.79	-6144.32
3520.81	7644.9	3521.09	15691.8	3520.89	255.683
3520.91	12991.9	3521.2	17251.8	3520.99	7052.68
3521.01	13862.9	3521.3	21684.8	3521.09	11806.7
3521.11	19545.9	3521.39	26626.8	3521.19	17710.7
3521.21	29534.9	3521.49	33226.8	3521.29	27571.7
3521.31	41325.9	3521.59	43347.8	3521.39	41508.7
3521.41	50297.9	3521.7	56946.8	3521.49	55667.7
3521.51	58823.9	3521.8	69112.8	3521.59	67776.7
3521.61	66493.9	3521.9	77732.8	3521.69	78744.7
3521.71	71969.9	3522	82722.8	3521.79	90358.7
3521.81	75470.9	3522.1	84932.8	3521.89	97964.7
3521.91	71672.9	3522.2	81623.8	3521.99	97379.7
3522.01	58121.9	3522.3	70375.8	3522.09	90504.7
3522.11	42445.9	3522.4	54708.8	3522.19	76532.7
3522.21	23864.9	3522.5	35000.8	3522.29	55308.7
3522.31	2182.9	3522.6	12066.8	3522.39	30785.7
3522.41	-14988.1	3522.7	-11306.3	3522.49	3609.68
3522.51	-34112.1	3522.8	-38226.3	3522.59	-24505.3
3522.61	-52155.1	3522.9	-58949.3	3522.69	-49411.3
3522.71	-64770.1	3523	-72484.3	3522.79	-70908.3
3522.81	-68921.1	3523.1	-81207.3	3522.89	-89545.3
3522.91	-70880.1	3523.2	-83425.3	3522.99	-100227
3523.01	-67641.1	3523.3	-85233.3	3523.09	-104127
3523.11	-60103.1	3523.4	-82888.3	3523.19	-101253
3523.21	-54179.1	3523.5	-73864.3	3523.29	-90881.3
3523.31	-45406.1	3523.6	-62988.3	3523.39	-78025.3
3523.41	-35793.1	3523.7	-50458.3	3523.49	-64008.3
3523.51	-29784.1	3523.8	-40831.3	3523.59	-54010.3
3523.61	-22602.1	3523.9	-30295.3	3523.69	-46225.3
3523.71	-16032.1	3524	-21796.3	3523.79	-36460.3
3523.81	-11415.1	3524.1	-16725.3	3523.89	-27879.3
3523.91	-8582.1	3524.2	-15255.3	3523.99	-18558.3
3524.01	-7990.1	3524.3	-14557.3	3524.09	-9355.32
3524.11	-7069.1	3524.4	-12007.3	3524.19	-5041.32
3524.21	-7954.1	3524.5	-9414.25	3524.29	-2040.32
3524.31	-4984.1	3524.6	-4273.25	3524.39	-4227.32
3524.41	-3071.1	3524.7	-4149.25	3524.49	-6788.32
3524.51	-3279.1	3524.8	-5529.25	3524.59	-5740.32
3524.61	-45.1042	3524.9	-8088.25	3524.69	-2620.32
3524.71	-596.104	3525	-8931.25	3524.79	-1969.32
3524.81	-1571.1	3525.1	-8196.25	3524.89	-2998.32
3524.91	-1889.1	3525.2	-6057.25	3524.99	-3476.32
3525.01	-4124.1	3525.3	-3549.25	3525.09	-2702.32
3525.11	-8010.1	3525.4	-2816.25	3525.19	-3744.32
3525.21	-6254.1	3525.5	-3377.25	3525.29	-4363.32
3525.31	-2572.1	3525.6	-1635.25	3525.39	-4074.32
3525.41	-1476.1	3525.7	-2025.25	3525.49	-1737.32
3525.51	920.896	3525.8	-1998.25	3525.59	-714.317
3525.61	1334.9	3525.9	-4061.25	3525.69	2701.68
3525.71	637.896	3526	-4404.25	3525.79	5702.68
3525.81	-1053.1	3526.1	-2229.25	3525.89	10119.7
3525.91	-1473.1	3526.2	-2896.25	3525.99	12715.7
3526.01	1326.9	3526.3	-2857.25	3526.09	15230.7
3526.11	2860.9	3526.4	114.748	3526.19	23149.7
3526.21	-961.104	3526.5	2571.75	3526.29	34240.7
3526.31	-463.104	3526.6	-240.252	3526.39	48834.7
3526.41	1898.9	3526.7	-1756.25	3526.49	65852.7
3526.51	2481.9	3526.8	-729.252	3526.59	97825.7
3526.61	8602.9	3526.9	2203.75	3526.69	139853
3526.71	13182.9	3527	5598.75	3526.79	191250
3526.81	16475.9	3527.1	8855.75	3526.89	251070
3526.91	18062.9	3527.2	11071.8	3526.99	317030
3527.01	21690.9	3527.3	15748.8	3527.09	380626
3527.11	27936.9	3527.4	22139.8	3527.19	435281
3527.21	32634.9	3527.5	28941.8	3527.29	472311
3527.31	36239.9	3527.6	35352.8	3527.39	488005
3527.41	41275.9	3527.7	42878.8	3527.49	477590
3527.51	43990.9	3527.8	46941.8	3527.59	440932
3527.61	43674.9	3527.9	48712.8	3527.69	378815
3527.71	42323.9	3528	46622.8	3527.79	296089
3527.81	37754.9	3528.1	43925.8	3527.89	194698
3527.91	31047.9	3528.2	38382.8	3527.99	85077.7
3528.01	22703.9	3528.3	30144.8	3528.09	-31165.3
3528.11	11591.9	3528.4	19714.8	3528.19	-147092
3528.21	692.896	3528.5	6852.75	3528.29	-255127
3528.31	-12330.1	3528.6	-8161.25	3528.39	-343462
3528.41	-25937.1	3528.7	-22672.3	3528.49	-406330
3528.51	-36517.1	3528.8	-34251.3	3528.59	-442813
3528.61	-42049.1	3528.9	-42133.3	3528.69	-452850
3528.71	-45056.1	3529	-49496.3	3528.79	-439996
3528.81	-48229.1	3529.1	-53362.3	3528.89	-407514
3528.91	-46446.1	3529.2	-50449.3	3528.99	-357587
3529.01	-38333.1	3529.3	-44207.3	3529.09	-303127
3529.11	-33122.1	3529.4	-39568.3	3529.19	-251360
3529.21	-29728.1	3529.5	-34107.3	3529.29	-203858
3529.31	-27546.1	3529.6	-26363.3	3529.39	-160961
3529.41	-27191.1	3529.7	-20294.3	3529.49	-123032
3529.51	-21617.1	3529.8	-14432.3	3529.59	-93770.3
3529.61	-16134.1	3529.9	-11127.3	3529.69	-70600.3
3529.71	-11285.1	3530	-9040.25	3529.79	-51761.3
3529.81	-7726.1	3530.1	-7261.25	3529.89	-38840.3
3529.91	-7050.1	3530.2	-4287.25	3529.99	-28597.3
3530.01	-2572.1	3530.3	-1422.25	3530.09	-23900.3
3530.11	1048.9	3530.4	-2340.25	3530.19	-20274.3
3530.21	6153.9	3530.5	-913.252	3530.29	-13078.3
3530.31	8088.9	3530.6	906.748	3530.39	-7163.32
3530.41	6329.9	3530.7	3710.75	3530.49	-2358.32
3530.51	3808.9	3530.8	3626.75	3530.59	-292.317
3530.61	61.8958	3530.9	1794.75	3530.69	4318.68
3530.71	-359.104	3531	-981.252	3530.79	10427.7
3530.81	485.896	3531.1	2477.75	3530.89	19889.7
3530.91	1912.9	3531.2	7418.75	3530.99	29221.7
3531.01	3704.9	3531.3	8452.75	3531.09	36661.7
3531.11	3825.9	3531.4	8321.75	3531.19	48463.7
3531.22	3537.9	3531.5	8005.75	3531.29	61634.7
3531.31	5938.9	3531.6	9570.75	3531.39	74789.7
3531.42	6697.9	3531.7	10113.8	3531.49	82152.7
3531.52	7644.9	3531.8	9140.75	3531.59	87638.7
3531.62	10787.9	3531.9	8784.75	3531.69	92526.7
3531.72	11659.9	3532	7834.75	3531.79	92969.7
3531.82	9215.9	3532.1	6651.75	3531.89	93506.7
3531.92	7373.9	3532.2	8646.75	3531.99	91157.7
3532.02	5078.9	3532.3	9090.75	3532.09	86563.7
3532.12	6573.9	3532.4	8050.75	3532.2	78010.7
3532.22	7094.9	3532.5	5619.75	3532.3	64749.7
3532.32	6747.9	3532.6	2769.75	3532.39	46059.7
3532.42	6354.9	3532.7	-1960.25	3532.49	25801.7
3532.52	3426.9	3532.8	-4702.25	3532.59	4755.68
3532.62	-746.104	3532.9	-4954.25	3532.7	-16966.3
3532.72	-3527.1	3533	-8125.25	3532.8	-39424.3
3532.82	-5008.1	3533.1	-10022.3	3532.89	-61693.3
3532.92	-7311.1	3533.2	-8722.25	3532.99	-74443.3
3533.02	-8008.1	3533.3	-7574.25	3533.09	-81639.3
3533.12	-8981.1	3533.4	-9874.25	3533.2	-87097.3
3533.22	-9466.1	3533.5	-13914.3	3533.3	-87314.3
3533.32	-11958.1	3533.6	-14353.3	3533.4	-87046.3
3533.42	-9631.1	3533.7	-11411.3	3533.5	-86742.3
3533.52	-9400.1	3533.8	-10100.3	3533.59	-82673.3
3533.62	-8802.1	3533.9	-12970.3	3533.7	-75164.3
3533.72	-10757.1	3534	-14501.3	3533.8	-68106.3
3533.82	-8746.1	3534.1	-14089.3	3533.9	-61428.3
3533.92	-8174.1	3534.2	-14706.3	3534	-58874.3
3534.02	-8028.1	3534.3	-13588.3	3534.1	-55718.3
3534.12	-8416.1	3534.4	-10390.3	3534.2	-52776.3
3534.22	-5808.1	3534.5	-9287.25	3534.3	-48548.3
3534.32	-2434.1	3534.6	-6355.25	3534.4	-42409.3
3534.42	-2225.1	3534.7	-3911.25	3534.5	-37669.3
3534.52	-3804.1	3534.8	-6714.25	3534.6	-38201.3
3534.62	-3291.1	3534.9	-8607.25	3534.7	-36362.3
3534.72	-3860.1	3535	-9754.25	3534.8	-33230.3
3534.82	-4820.1	3535.1	-9898.25	3534.9	-32006.3
3534.92	-5124.1	3535.2	-8089.25	3535	-26842.3
3535.02	-3440.1	3535.3	-3974.25	3535.1	-24165.3
3535.12	-5872.1	3535.4	1420.75	3535.2	-22670.3
3535.22	-4923.1	3535.5	366.748	3535.3	-18626.3
3535.32	-4430.1	3535.6	-4656.25	3535.4	-15824.3
3535.42	-5147.1	3535.7	-4122.25	3535.5	-12909.3
3535.52	-5297.1	3535.8	-1875.25	3535.6	-10989.3
3535.62	-3052.1	3535.9	-2200.25	3535.7	-12385.3
3535.72	-4491.1	3536	-217.252	3535.8	-11029.3
3535.82	-6662.1	3536.1	1601.75	3535.9	-9618.32
3535.92	-3601.1	3536.2	3016.75	3536	-7890.32
3536.02	-2219.1	3536.3	2981.75	3536.1	-7054.32
3536.12	-2502.1	3536.4	-1156.25	3536.2	-5891.32
3536.22	-5613.1	3536.5	-4088.25	3536.3	-9276.32
3536.32	-4320.1	3536.6	-3902.25	3536.4	-11079.3
3536.42	-3773.1	3536.7	-1264.25	3536.5	-11998.3
3536.52	-3730.1	3536.8	-1043.25	3536.6	-13163.3
3536.62	-2771.1	3536.9	-2855.25	3536.7	-16010.3
3536.72	-2373.1	3537	-5940.25	3536.8	-16960.3
3536.82	-2485.1	3537.1	-3515.25	3536.9	-15605.3
3536.92	-985.104	3537.2	-1641.25	3537	-15457.3
3537.02	-3403.1	3537.3	-531.252	3537.1	-16224.3
3537.12	-3746.1	3537.41	-1588.25	3537.2	-16245.3
3537.22	-919.104	3537.51	-4495.25	3537.3	-13712.3
3537.32	2144.9	3537.61	-5106.25	3537.4	-12142.3
3537.42	2576.9	3537.7	-2573.25	3537.5	-12269.3
3537.52	-962.104	3537.8	-602.252	3537.6	-10099.3
3537.62	-3762.1	3537.91	794.748	3537.7	-7847.32
3537.72	-4560.1	3538.01	-552.252	3537.8	-5298.32
3537.82	-4929.1	3538.11	-1203.25	3537.9	-6075.32
3537.92	-5410.1	3538.2	1404.75	3538	-6889.32
3538.02	-3935.1	3538.3	62.7483	3538.1	-6905.32
3538.12	-2003.1	3538.41	-429.252	3538.2	-6257.32
3538.22	-852.104	3538.51	-495.252	3538.3	-2635.32
3538.32	385.896	3538.61	-3704.25	3538.4	-1227.32
3538.42	1363.9	3538.7	-4098.25	3538.5	17.6833
3538.52	2978.9	3538.8	-4465.25	3538.6	138.683
3538.62	2391.9	3538.91	-3222.25	3538.7	-370.317
3538.72	786.896	3539.01	-1919.25	3538.8	-4582.32
3538.82	2756.9	3539.11	-893.252	3538.9	-8403.32
3538.92	3564.9	3539.21	-627.252	3539	-9559.32
3539.02	2780.9	3539.31	228.748	3539.1	-9309.32
3539.12	-341.104	3539.41	140.748	3539.2	-7572.32
3539.22	-1020.1	3539.51	-499.252	3539.3	-6185.32
3539.32	-1161.1	3539.61	-211.252	3539.4	-5501.32
3539.42	-2160.1	3539.71	-104.252	3539.5	-7205.32
3539.52	-4650.1	3539.81	2092.75	3539.6	-6555.32
3539.62	-4363.1	3539.91	5359.75	3539.7	-6659.32
3539.72	-4557.1	3540.01	5294.75	3539.8	-5535.32
3539.82	-1331.1	3540.11	4983.75	3539.9	-2899.32
3539.92	2294.9	3540.21	6105.75	3540	-2311.32
3540.02	2688.9	3540.31	4614.75	3540.1	-4894.32
3540.12	564.896	3540.41	3965.75	3540.2	-5660.32
3540.22	-435.104	3540.51	3082.75	3540.3	-4259.32
3540.32	-366.104	3540.61	2863.75	3540.4	-3417.32
3540.42	-824.104	3540.71	1385.75	3540.5	-2326.32
3540.52	-2152.1	3540.81	-3861.25	3540.6	-92.3167
3540.62	-2166.1	3540.91	-4831.25	3540.7	1847.68
3540.72	-1746.1	3541.01	-1005.25	3540.8	173.683
3540.82	-393.104	3541.11	1291.75	3540.9	-1201.32
3540.92	-2808.1	3541.21	2788.75	3541	-3047.32
3541.02	-3168.1	3541.31	5193.75	3541.1	-4564.32
3541.12	-1474.1	3541.41	5023.75	3541.2	-5428.32
3541.22	1193.9	3541.51	5089.75	3541.3	-6171.32
3541.32	4229.9	3541.61	4007.75	3541.4	-5782.32
3541.42	5109.9	3541.71	4369.75	3541.5	-3962.32
3541.52	4239.9	3541.81	4855.75	3541.6	-2422.32
3541.62	1217.9	3541.91	2974.75	3541.7	-3407.32
3541.72	-391.104	3542.01	2741.75	3541.8	-2345.32
3541.82	-1311.1	3542.11	4831.75	3541.9	-1791.32
3541.92	-2223.1	3542.21	5620.75	3542	-3743.32
3542.02	-4794.1	3542.31	4555.75	3542.1	-4518.32
3542.12	-4117.1	3542.41	3105.75	3542.2	-2996.32
3542.22	-959.104	3542.51	1250.75	3542.3	-3475.32
3542.32	978.896	3542.61	1883.75	3542.4	-1729.32
3542.42	-776.104	3542.71	4874.75	3542.5	1179.68
3542.52	-1686.1	3542.81	5827.75	3542.6	647.683
3542.62	437.896	3542.91	3296.75	3542.7	24.6833
3542.72	-555.104	3543.01	2427.75	3542.8	1231.68
3542.82	1581.9	3543.11	1790.75	3542.9	1047.68
3542.92	1836.9	3543.21	1562.75	3543	-548.317
3543.02	956.896	3543.31	2668.75	3543.1	-716.317
3543.12	-940.104	3543.41	4787.75	3543.2	-3724.32
3543.22	1937.9	3543.51	5982.75	3543.3	-3255.32
3543.32	6609.9	3543.61	5537.75	3543.4	1655.68
3543.42	11168.9	3543.71	7778.75	3543.5	8640.68
3543.52	13558.9	3543.81	12863.8	3543.6	12842.7
3543.62	14925.9	3543.91	17248.8	3543.7	16654.7
3543.72	18417.9	3544.01	19960.8	3543.8	17704.7
3543.82	24423.9	3544.11	23629.8	3543.9	22947.7
3543.92	32786.9	3544.21	28178.8	3544	30267.7
3544.02	40429.9	3544.31	33770.8	3544.1	39386.7
3544.12	46299.9	3544.41	39907.8	3544.2	47448.7
3544.22	46010.9	3544.51	44141.8	3544.3	53839.7
3544.32	41473.9	3544.61	43312.8	3544.4	55575.7
3544.42	37121.9	3544.71	39364.8	3544.5	53183.7
3544.52	30519.9	3544.81	34982.8	3544.6	43393.7
3544.62	23490.9	3544.91	25769.8	3544.7	34838.7
3544.72	14284.9	3545.01	15561.8	3544.8	21034.7
3544.82	1959.9	3545.11	3631.75	3544.9	6461.68
3544.92	-10068.1	3545.21	-9551.25	3545	-6773.32
3545.02	-19703.1	3545.31	-19735.3	3545.1	-19062.3
3545.12	-29994.1	3545.41	-28789.3	3545.2	-31055.3
3545.22	-39816.1	3545.51	-35337.3	3545.3	-43193.3
3545.32	-41360.1	3545.61	-37978.3	3545.4	-48841.3
3545.42	-37442.1	3545.71	-40734.3	3545.5	-48282.3
3545.52	-33399.1	3545.81	-41062.3	3545.6	-49027.3
3545.62	-30778.1	3545.91	-37727.3	3545.7	-48309.3
3545.72	-28815.1	3546.01	-31875.3	3545.8	-42887.3
3545.82	-25287.1	3546.11	-25904.3	3545.9	-34554.3
3545.92	-18112.1	3546.21	-20594.3	3546	-26135.3
3546.02	-12321.1	3546.31	-14614.3	3546.1	-22765.3
3546.12	-7856.1	3546.41	-11989.3	3546.2	-20856.3
3546.22	-4859.1	3546.51	-11104.3	3546.3	-15199.3
3546.32	-3178.1	3546.61	-9789.25	3546.4	-12313.3
3546.42	-2789.1	3546.71	-5634.25	3546.5	-12855.3
3546.52	-4812.1	3546.81	-5360.25	3546.6	-12379.3
3546.62	-4000.1	3546.91	-2586.25	3546.7	-9742.32
3546.72	-4940.1	3547.01	-888.252	3546.8	-6635.32
3546.82	-4194.1	3547.11	-679.252	3546.9	-4508.32
3546.92	-2223.1	3547.21	455.748	3547	-3148.32
3547.02	-1267.1	3547.31	1632.75	3547.1	-2828.32
3547.12	-1709.1	3547.41	1306.75	3547.2	-2985.32
3547.22	-1049.1	3547.51	-1108.25	3547.3	-1359.32
3547.32	620.896	3547.61	-535.252	3547.4	-2253.32
3547.42	-231.104	3547.71	-1075.25	3547.5	-4340.32
3547.52	-2144.1	3547.81	89.7483	3547.6	-4801.32
3547.62	-3890.1	3547.91	2527.75	3547.7	-5143.32
3547.72	-4894.1	3548.01	1226.75	3547.8	-1616.32
3547.82	-3446.1	3548.11	210.748	3547.9	1814.68
3547.92	-619.104	3548.21	-1256.25	3548	2416.68
3548.02	347.896	3548.31	-2114.25	3548.1	3483.68
3548.12	-3610.1	3548.41	-1591.25	3548.2	392.683
3548.23	-4391.1	3548.51	-843.252	3548.3	-2744.32
3548.32	-3449.1	3548.61	-1054.25	3548.4	-3489.32
3548.43	-4492.1	3548.71	-115.252	3548.5	-2992.32
3548.53	-4331.1	3548.81	894.748	3548.6	-1827.32
3548.63	-3335.1	3548.91	-422.252	3548.7	-634.317
3548.73	-2541.1	3549.01	-257.252	3548.8	3049.68
3548.83	-4061.1	3549.11	-160.252	3548.91	4757.68
3548.93	-4807.1	3549.21	-2682.25	3549.01	1746.68
3549.03	-5268.1	3549.31	-2973.25	3549.11	649.683
3549.13	-4477.1	3549.41	-1316.25	3549.2	-672.317
3549.23	-8113.1	3549.51	1634.75	3549.3	-4555.32
3549.33	-7283.1	3549.61	2877.75	3549.41	-3614.32
3549.43	-3810.1	3549.71	596.748	3549.51	-3819.32
3549.53	-1361.1	3549.81	-312.252	3549.61	-4923.32
3549.63	408.896	3549.91	-907.252	3549.7	-6401.32
3549.73	2426.9	3550.01	-286.252	3549.8	-8122.32
3549.83	1782.9	3550.11	-724.252	3549.91	-7214.32
3549.93	-1441.1	3550.21	-2474.25	3550.01	-4828.32
3550.03	-4.10417	3550.31	-5688.25	3550.11	-4646.32
3550.13	2228.9	3550.41	-5629.25	3550.2	-4003.32
3550.23	2209.9	3550.51	-4115.25	3550.3	-5673.32
3550.33	4221.9	3550.61	-6295.25	3550.41	-4135.32
3550.43	5987.9	3550.71	-7011.25	3550.51	-5653.32
3550.53	4367.9	3550.81	-6418.25	3550.61	-6801.32
3550.63	276.896	3550.91	-7449.25	3550.71	-5736.32
3550.73	-481.104	3551.01	-8166.25	3550.81	-4693.32
3550.83	-1838.1	3551.11	-6169.25	3550.91	-1708.32
3550.93	-2728.1	3551.21	-2533.25	3551.01	479.683
3551.03	-2167.1	3551.31	-3036.25	3551.11	2136.68
3551.13	-761.104	3551.41	-4579.25	3551.21	1990.68
3551.23	-1824.1	3551.51	-4690.25	3551.31	-1106.32
3551.33	320.896	3551.61	-5190.25	3551.41	-1549.32
3551.43	-495.104	3551.71	-2528.25	3551.51	-1606.32
3551.53	-1152.1	3551.81	-167.252	3551.61	-2801.32
3551.63	-1491.1	3551.91	1313.75	3551.71	-2960.32
3551.73	-2663.1	3552.01	-490.252	3551.81	-4660.32
3551.83	880.896	3552.11	-301.252	3551.91	-5665.32
3551.93	-75.1042	3552.21	118.748	3552.01	-4821.32
3552.03	-2092.1	3552.31	453.748	3552.11	-3578.32
3552.13	-3358.1	3552.41	-1354.25	3552.21	-2119.32
3552.23	-2172.1	3552.51	-1792.25	3552.31	-820.317
3552.33	-1764.1	3552.61	-1367.25	3552.41	-1169.32
3552.43	-2708.1	3552.71	-1492.25	3552.51	576.683
3552.53	-3749.1	3552.81	-3114.25	3552.61	2080.68
3552.63	-4272.1	3552.91	-2019.25	3552.71	2125.68
3552.73	-3202.1	3553.01	-314.252	3552.81	-744.317
3552.83	-2513.1	3553.11	1744.75	3552.91	-980.317
3552.93	540.896	3553.21	5354.75	3553.01	1397.68
3553.03	2074.9	3553.31	6610.75	3553.11	-32.3167
3553.13	2010.9	3553.41	4617.75	3553.21	-1036.32
3553.23	2119.9	3553.51	4549.75	3553.31	-5766.32
3553.33	-700.104	3553.61	2577.75	3553.41	-6963.32
3553.43	117.896	3553.71	-159.252	3553.51	-4977.32
3553.53	-1510.1	3553.81	-2253.25	3553.61	-5375.32
3553.63	-1160.1	3553.91	-3440.25	3553.71	-5743.32
3553.73	58.8958	3554.01	-2936.25	3553.81	-4543.32
3553.83	-511.104	3554.11	149.748	3553.91	-2685.32
3553.93	-1668.1	3554.22	1419.75	3554.01	-2430.32
3554.03	1377.9	3554.32	3069.75	3554.11	161.683
3554.13	2597.9	3554.41	3212.75	3554.21	3314.68
3554.23	4397.9	3554.51	1471.75	3554.31	4309.68
3554.33	6100.9	3554.61	-1397.25	3554.41	1949.68
3554.43	4637.9	3554.72	-2106.25	3554.51	569.683
3554.53	4163.9	3554.82	-2940.25	3554.61	415.683
3554.63	5181.9	3554.91	-3706.25	3554.71	634.683
3554.73	4086.9	3555.01	-3005.25	3554.81	-265.317
3554.83	3294.9	3555.11	51.7483	3554.91	-1422.32
3554.93	1476.9	3555.22	2228.75	3555.01	-2279.32
3555.03	-346.104	3555.32	804.748	3555.11	-3593.32
3555.13	-513.104	3555.41	-1576.25	3555.21	-2478.32
3555.23	1729.9	3555.51	-2417.25	3555.31	-294.317
3555.33	3066.9	3555.61	-3004.25	3555.41	1751.68
3555.43	3670.9	3555.72	-3326.25	3555.51	2025.68
3555.53	5344.9	3555.82	-5055.25	3555.61	3846.68
3555.63	4211.9	3555.92	-7156.25	3555.71	4716.68
3555.73	1941.9	3556.02	-5868.25	3555.81	988.683
3555.83	-1530.1	3556.12	-4461.25	3555.91	-2301.32
3555.93	-1643.1	3556.22	-3978.25	3556.01	-3889.32
3556.03	-3291.1	3556.32	-3965.25	3556.11	-3662.32
3556.13	-1170.1	3556.42	-2269.25	3556.21	-654.317
3556.23	-1039.1	3556.52	-662.252	3556.31	-2456.32
3556.33	-2214.1	3556.62	203.748	3556.41	-545.317
3556.43	-4049.1	3556.72	1255.75	3556.51	1697.68
3556.53	-5121.1	3556.82	-28.2517	3556.61	2232.68
3556.63	-2081.1	3556.92	-23.2517	3556.71	756.683
3556.73	-3136.1	3557.02	-885.252	3556.81	1716.68
3556.83	-2317.1	3557.12	-2386.25	3556.91	895.683
3556.93	87.8958	3557.22	-3696.25	3557.01	913.683
3557.03	74.8958	3557.32	-1422.25	3557.11	-943.317
3557.13	1134.9	3557.42	1251.75	3557.21	-1483.32
3557.23	3459.9	3557.52	1374.75	3557.31	-103.317
3557.33	4484.9	3557.62	-347.252	3557.41	-1723.32
3557.43	1593.9	3557.72	-1366.25	3557.51	-3073.32
3557.53	-1844.1	3557.82	-3640.25	3557.61	-3900.32
3557.63	-4363.1	3557.92	-1385.25	3557.71	-4573.32
3557.73	-4385.1	3558.02	244.748	3557.81	-5770.32
3557.83	-3188.1	3558.12	-2017.25	3557.91	-4593.32
3557.93	-1698.1	3558.22	-1600.25	3558.01	-3482.32
3558.03	750.896	3558.32	-3406.25	3558.11	-2931.32
3558.13	2245.9	3558.42	-2829.25	3558.21	-3898.32
3558.23	766.896	3558.52	-1046.25	3558.31	-4258.32
3558.33	976.896	3558.62	511.748	3558.41	-4389.32
3558.43	-1186.1	3558.72	-1376.25	3558.51	-5317.32
3558.53	-1206.1	3558.82	-1280.25	3558.61	-4057.32
3558.63	-4040.1	3558.92	-854.252	3558.71	-2082.32
3558.73	-1873.1	3559.02	295.748	3558.81	983.683
3558.83	-1941.1	3559.12	1520.75	3558.91	-500.317
3558.93	-3444.1	3559.22	-948.252	3559.01	-2697.32
3559.03	-6430.1	3559.32	-3622.25	3559.11	421.683
3559.13	-6137.1	3559.42	-4197.25	3559.21	3069.68
3559.23	-4034.1	3559.52	-2189.25	3559.31	1666.68
3559.33	-3355.1	3559.62	-1715.25	3559.41	1259.68
3559.43	-5123.1	3559.72	-4457.25	3559.51	-731.317
3559.53	-4243.1	3559.82	-9184.25	3559.61	-3564.32
3559.63	-4041.1	3559.92	-10884.3	3559.71	-4314.32
3559.73	-2537.1	3560.02	-8978.25	3559.81	-2318.32
3559.83	-415.104	3560.12	-7480.25	3559.91	-634.317
3559.93	-796.104	3560.22	-8137.25	3560.01	-3013.32
3560.03	-1285.1	3560.32	-7134.25	3560.11	-5322.32
3560.13	458.896	3560.42	-2005.25	3560.21	-3795.32
3560.23	1401.9	3560.52	-30.2517	3560.31	-4719.32
3560.33	73.8958	3560.62	-2842.25	3560.41	-7320.32
3560.43	-228.104	3560.72	-2410.25	3560.51	-7030.32
3560.53	-973.104	3560.82	-2611.25	3560.61	-7073.32
3560.63	-1723.1	3560.92	-3892.25	3560.71	-8103.32
3560.73	-764.104	3561.02	-4272.25	3560.81	-9090.32
3560.83	1358.9	3561.12	-3265.25	3560.91	-7679.32
3560.93	693.896	3561.22	-2146.25	3561.01	-4602.32
3561.03	1482.9	3561.32	-4238.25	3561.11	-4887.32
3561.13	749.896	3561.42	-6031.25	3561.21	-4911.32
3561.23	548.896	3561.52	-4640.25	3561.31	-7036.32
3561.33	-55.1042	3561.62	-4215.25	3561.41	-3008.32
3561.43	-1230.1	3561.72	-5429.25	3561.51	-725.317
3561.53	1540.9	3561.82	-4625.25	3561.61	-1871.32
3561.63	2073.9	3561.92	-2069.25	3561.71	-1222.32
3561.73	-2377.1	3562.02	-1469.25	3561.81	-16.3167
3561.83	-5708.1	3562.12	-827.252	3561.91	-1606.32
3561.93	-5331.1	3562.22	275.748	3562.01	-3692.32
3562.03	-2452.1	3562.32	-1727.25	3562.11	-6362.32
3562.13	-1926.1	3562.42	-3223.25	3562.21	-7382.32
3562.23	600.896	3562.52	-3204.25	3562.31	-5991.32
3562.33	-149.104	3562.62	-1889.25	3562.41	-4306.32
3562.43	-1927.1	3562.72	-816.252	3562.51	-4662.32
3562.53	-2473.1	3562.82	-1086.25	3562.61	-5065.32
3562.63	-1708.1	3562.92	-2204.25	3562.71	-4346.32
3562.73	1130.9	3563.02	-3495.25	3562.81	-3741.32
3562.83	2118.9	3563.12	-3635.25	3562.91	-3748.32
3562.93	2619.9	3563.22	-3330.25	3563.01	-2693.32
3563.03	2382.9	3563.32	-3106.25	3563.11	-2458.32
3563.13	-572.104	3563.42	-2618.25	3563.21	-1955.32
3563.23	-2791.1	3563.52	-3013.25	3563.31	-1656.32
3563.33	-494.104	3563.62	-3277.25	3563.41	-5081.32
3563.43	-625.104	3563.72	-2258.25	3563.51	-6799.32
3563.53	825.896	3563.82	-2353.25	3563.61	-6738.32
3563.63	792.896	3563.92	-3655.25	3563.71	-4132.32
3563.73	734.896	3564.02	-467.252	3563.81	-1340.32
3563.83	2275.9	3564.12	-251.252	3563.91	-1886.32
3563.93	1902.9	3564.22	-887.252	3564.01	-3928.32
3564.03	488.896	3564.32	-1987.25	3564.11	-4451.32
3564.13	1171.9	3564.42	-3036.25	3564.21	-2025.32
3564.23	1722.9	3564.52	-2312.25	3564.31	-1476.32
3564.33	1589.9	3564.62	-6333.25	3564.41	-2256.32
3564.43	-2737.1	3564.72	-7226.25	3564.51	-2117.32
3564.53	-5156.1	3564.82	-6627.25	3564.61	1152.68
3564.63	-1833.1	3564.92	-5287.25	3564.71	884.683
3564.73	-1141.1	3565.02	-3049.25	3564.81	-2483.32
3564.83	-2784.1	3565.12	-4221.25	3564.91	-3141.32
3564.93	-1110.1	3565.22	-5533.25	3565.01	-1510.32
3565.03	-848.104	3565.32	-3254.25	3565.11	-1924.32
3565.14	-790.104	3565.42	-624.252	3565.21	-1160.32
3565.24	-3258.1	3565.52	-1733.25	3565.31	-5341.32
3565.34	-5257.1	3565.62	-1072.25	3565.41	-8182.32
3565.44	-6725.1	3565.72	1537.75	3565.51	-8830.32
3565.54	-7687.1	3565.82	1658.75	3565.61	-8590.32
3565.64	-7226.1	3565.92	-52.2517	3565.71	-6242.32
3565.74	-5249.1	3566.02	-1980.25	3565.81	-4227.32
3565.84	-3891.1	3566.12	-2301.25	3565.91	-1917.32
3565.94	-363.104	3566.22	-2206.25	3566.01	-4286.32
3566.04	1977.9	3566.32	-3549.25	3566.11	-7429.32
3566.14	3175.9	3566.42	-2166.25	3566.22	-5911.32
3566.24	3303.9	3566.52	-1271.25	3566.32	-6087.32
3566.34	1028.9	3566.62	-1068.25	3566.41	-10701.3
3566.44	-1622.1	3566.72	-2949.25	3566.51	-11196.3
3566.54	-5380.1	3566.82	-4349.25	3566.61	-10745.3
3566.64	-4105.1	3566.92	-6622.25	3566.72	-8768.32
3566.74	-2485.1	3567.02	-7547.25	3566.82	-7871.32
3566.84	-876.104	3567.12	-3994.25	3566.91	-6241.32
3566.94	1071.9	3567.22	-3445.25	3567.01	-5215.32
3567.04	3269.9	3567.32	-2794.25	3567.11	-2872.32
3567.14	853.896	3567.42	-3869.25	3567.22	-3436.32
3567.24	-1357.1	3567.52	-4106.25	3567.32	-1419.32
3567.34	-1830.1	3567.62	-3006.25	3567.42	-731.317
3567.44	-2630.1	3567.72	-2756.25	3567.52	-2447.32
3567.54	-4314.1	3567.82	-6256.25	3567.61	-2388.32
3567.64	-4302.1	3567.92	-5661.25	3567.72	-453.317
3567.74	-3840.1	3568.02	-4624.25	3567.82	-1720.32
3567.84	-3120.1	3568.12	-2878.25	3567.92	-4554.32
3567.94	-4574.1	3568.22	-973.252	3568.02	-3604.32
3568.04	-7251.1	3568.32	-2648.25	3568.12	265.683
3568.14	-8862.1	3568.42	-4228.25	3568.22	-427.317
3568.24	-6064.1	3568.52	-4915.25	3568.32	-4675.32
3568.34	-3383.1	3568.62	-4819.25	3568.42	-9663.32
3568.44	-2227.1	3568.72	-5097.25	3568.52	-9392.32
3568.54	-3824.1	3568.82	-5337.25	3568.62	-6934.32
3568.64	-4943.1	3568.92	-5250.25	3568.72	-4404.32
3568.74	-4766.1	3569.02	-3862.25	3568.82	-6631.32
3568.84	-4236.1	3569.12	-4209.25	3568.92	-10002.3
3568.94	-5177.1	3569.22	-2896.25	3569.02	-9012.32
3569.04	-4578.1	3569.32	-2671.25	3569.12	-6958.32
3569.14	-4020.1	3569.42	-3377.25	3569.22	-7944.32
3569.24	-3387.1	3569.52	-2838.25	3569.32	-7982.32
3569.34	-4685.1	3569.62	-1214.25	3569.42	-8741.32
3569.44	-549.104	3569.72	-2633.25	3569.52	-7376.32
3569.54	-345.104	3569.82	-6321.25	3569.62	-7203.32
3569.64	-370.104	3569.92	-3674.25	3569.72	-8222.32
3569.74	-1915.1	3570.02	-1400.25	3569.82	-6406.32
3569.84	541.896	3570.12	542.748	3569.92	-1759.32
3569.94	2077.9	3570.22	-888.252	3570.02	-1814.32
3570.04	-758.104	3570.32	-1313.25	3570.12	-3374.32
3570.14	-2585.1	3570.42	-5898.25	3570.22	-1359.32
3570.24	-5945.1	3570.52	-8731.25	3570.32	-3780.32
3570.34	-8686.1	3570.62	-8747.25	3570.42	-4262.32
3570.44	-10178.1	3570.72	-6983.25	3570.52	-6688.32
3570.54	-8577.1	3570.82	-1528.25	3570.62	-7837.32

## Sheet: Figure 2h
Figure 2h DFT calculation of catalytic reaction on metallic Pt of PtNCs
	AB	A	B	Eads（Ry)	Eads（eV)	E（Ry）	E（eV）	（A+B)（eV）
Pt-H2O2	-6828.28	-6742.73	-85.4866	-0.0708051	-0.96335	-0.0708051	-0.96335	0
Pt-H-OOH	-6828.27	-6743.94	-84.1597	-0.173656	-2.3627	-0.0571524	-0.777596	1.58511
Pt-H-OO-H	-6828.26	-6745.15	-82.9363	-0.177796	-2.41903	-0.0508209	-0.691452	1.72758
Pt-2OH	-6828.41	-6742.73	-85.2376	-0.222095	-3.02174	-0.195178	-2.65552	0.366221

## Sheet: Figure 2i
Figure 2i DFT calculation of catalytic reaction on oxidized Pt of PtNCs
	AB	A	B	Eads（Ry)	Eads（eV)	E（Ry）	E（eV）	（A+B)（eV）
Pt3O4-H2O2	-6470.69	-6385.21	-85.36	-0.12069	-1.64207	-0.12069	-1.64207	5.55112e-15
Pt3O4_H-OOH	-6470.86	-6386.56	-84.1733	-0.127331	-1.73243	-0.289943	-3.94487	-2.21244
Pt3O4-H-OO-H	-6471.06	-6387.9	-82.962	-0.194099	-2.64085	-0.49239	-6.69929	-4.05844
Pt3O4-2OH	-6471.02	-6428.05	-42.603	-0.367719	-5.00306	-0.453534	-6.17062	-1.16757

## Sheet: Figure 3c
Figure 3c: Pearson's coefficeient
	NMPNs			PNPs
	1st	2nd	3rd	1st	2nd	3rd
pH 6.5	0.13	0.2	0.22	0.71	0.84	0.78
pH 7.4	0.71	0.7	0.68	0.88	0.81	0.74
	one-way ANOVA				p value
	pH6.5 NMPNs vs pH6.5 PNPs				＜0.0001
	pH6.5 NMPNs vs pH7.4 NMPNs				＜0.0001
	pH6.5 NMPNs vs pH7.4 PNPs				＜0.0001

## Sheet: Figure 3d
Figure 3d: Pearson's coefficeient
	NMPNs			PNPs
	1st	2nd	3rd	1st	2nd	3rd
pH 6.5	0.7	0.68	0.71	0.47	0.47	0.44
pH 7.4	0.55	0.51	0.51	0.44	0.5	0.46
	one-way ANOVA				p value
	pH6.5 NMPNs vs pH6.5 PNPs				＜0.0001
	pH6.5 NMPNs vs pH7.4 NMPNs				＜0.0001
	pH6.5 NMPNs vs pH7.4 PNPs				＜0.0001

## Sheet: Figure 4a
	Figure 4a: Release of Pt ions
		Concentration (ng/L)
	Time (h)	1st	2nd	3rd
	0.5	687.368	1672.04	1251.66
	2	1775.95	3360.32	2907.79
	4	2443.57	4623.37	3651.56
	8	3061.42	6826.54	5150.46

## Sheet: Figure 4b
20220524		Figure 4b

[truncated: 41 more sheets: Figure 4c, Figure 4d, Figure 4e, Figure 5e, Figure 5g, Figure 5h, Figure 5i, Figure 6c, Figure 6d, Figure 6f, Figure 6g, Figure 6h, Figure 7c, Figure 7f, Figure 7g, Figure 7h, Figure 7i, Supplementary Figure 1, Supplementary Figure 4, Supplementary Figure 5 …]
